# Supplementary material for: Global functional genomics reveals GRK5 as a cystic fibrosis therapeutic target synergistic with current modulators
Source: iScience. 2025 Feb 1;28(3):111942. doi: 10.1016/j.isci.2025.111942 (PMC11876911; doi:10.1016/j.isci.2025.111942)
Supplement: Data S1. Primary screen scoring and hit genes [file mmc2.xlsx]

## Sheet: 1A.All primary screen  genes
Dataset S1A - Scores of screened siRNAs and respective targeted genes
									Numbers (excluding controls)
Primary screening library									21842 siRNAs
									8592 genes
Uniprot	Ensembl ID (v. 92)	siRNA ID	HGNC symbol	Median traffic score	Median PM score	Replicates	Observations
P01023	ENSG00000175899	121211	A2M	-0.112	0.399	3
P01023	ENSG00000175899	121212	A2M	0.141	0.18	3
Q9NPC4	ENSG00000128274	111995	A4GALT	0.331	0.299	3
Q9NPC4	ENSG00000128274	111996	A4GALT	-0.212	0.015	3
Q9NPC4	ENSG00000128274	111997	A4GALT	1.053	1.238	3
Q9UNA3	ENSG00000118017	111948	A4GNT	-0.187	-0.257	3
Q9UNA3	ENSG00000118017	111949	A4GNT	0.169	0.139	3
Q9UNA3	ENSG00000118017	111950	A4GNT	-1.192	-1.122	3
Q86V21	ENSG00000081760	30469	AACS	-0.645	-0.514	3
Q86V21	ENSG00000081760	30649	AACS	1.974	1.71	3
P22760	ENSG00000114771	119577	AADAC	0.116	0.066	2
P22760	ENSG00000114771	119578	AADAC	-0.277	-0.074	3
P22760	ENSG00000114771	119579	AADAC	-0.896	-0.847	3
Q8N5Z0	ENSG00000109576	111951	AADAT	-0.131	-0.126	3
Q8N5Z0	ENSG00000109576	111952	AADAT	1.818	1.642	2
Q8N5Z0	ENSG00000109576	111953	AADAT	-0.105	-0.238	3
Q2M2I8	ENSG00000115977	103351	AAK1	1.176	0.883	3
Q2M2I8	ENSG00000115977	103435	AAK1	1.044	1.523	1
Q2M2I8	ENSG00000115977	103515	AAK1	0.748	0.797	2
Q16613	ENSG00000129673	9408	AANAT	0.416	0.529	2
Q16613	ENSG00000129673	9504	AANAT	0.209	0.489	3
Q16613	ENSG00000129673	9598	AANAT	-0.006	0.104	2
P49588	ENSG00000090861	10027	AARS	-0.258	-0.121	3
P49588	ENSG00000090861	117860	AARS	0.395	0.405	3
Q5JTZ9	ENSG00000124608	133214	AARS2	-0.578	-0.423	3
Q5JTZ9	ENSG00000124608	133216	AARS2	-0.522	-0.292	3
Q4L235	ENSG00000157426	110484	AASDH	1.104	0.953	2
Q4L235	ENSG00000157426	110485	AASDH	0.039	-0.032	3
Q9NRN7	ENSG00000149313	108709	AASDHPPT	0.455	0.168	2
Q9NRN7	ENSG00000149313	108710	AASDHPPT	0.517	0.602	3
Q9NRN7	ENSG00000149313	108711	AASDHPPT	-0.639	-0.742	2
Q9UDR5	ENSG00000008311	107832	AASS	0.089	-0.185	3
Q9UDR5	ENSG00000008311	107833	AASS	-0.197	-0.334	3
Q9UDR5	ENSG00000008311	107834	AASS	0.132	0.137	3
Q9NY61	ENSG00000275700	2603	AATF	-0.302	0.575	1
Q9NY61	ENSG00000275700	2693	AATF	-0.042	0.023	4
Q9NY61	ENSG00000275700	2779	AATF	0.169	0.258	3
P80404	ENSG00000183044	110704	ABAT	1.177	1.168	3
P80404	ENSG00000183044	110705	ABAT	-0.515	-0.134	3
P80404	ENSG00000183044	110706	ABAT	0.096	0.122	3
O95477	ENSG00000165029	117341	ABCA1	-0.388	-0.785	2
O95477	ENSG00000165029	117342	ABCA1	0.169	-0.452	3
O95477	ENSG00000165029	118165	ABCA1	-0.063	-0.08	3
Q8WWZ4	ENSG00000154263	117712	ABCA10	-0.624	-0.569	3
Q8WWZ4	ENSG00000154263	117713	ABCA10	0.174	0.256	3
Q8WWZ4	ENSG00000154263	117714	ABCA10	0.005	-0.045	3
Q86UK0	ENSG00000144452	117782	ABCA12	-0.662	-0.552	3
Q86UK0	ENSG00000144452	118192	ABCA12	0.114	0.16	3
Q86UK0	ENSG00000144452	118193	ABCA12	-0.533	-0.846	3
Q86UQ4	ENSG00000179869	117772	ABCA13	0.564	0.836	2
Q86UQ4	ENSG00000179869	117773	ABCA13	-0.623	-0.888	3
Q86UQ4	ENSG00000179869	118191	ABCA13	0.34	0.265	3
Q9BZC7	ENSG00000107331	116982	ABCA2	-1.691	-1.666	2
Q9BZC7	ENSG00000107331	116983	ABCA2	-0.457	-0.546	3
Q9BZC7	ENSG00000107331	118144	ABCA2	-0.023	-0.038	3
Q99758	ENSG00000167972	116930	ABCA3	0.414	0.538	3
Q99758	ENSG00000167972	118140	ABCA3	-0.245	0.037	3
Q99758	ENSG00000167972	118141	ABCA3	0.479	0.539	3
P78363	ENSG00000198691	116834	ABCA4	-0.732	-0.344	3
P78363	ENSG00000198691	118132	ABCA4	0.041	0.005	3
P78363	ENSG00000198691	4102	ABCA4	1.032	1.918	3
Q8WWZ7	ENSG00000154265	117577	ABCA5	-0.437	-0.576	3
Q8WWZ7	ENSG00000154265	118174	ABCA5	0.028	-0.244	1
Q8N139	ENSG00000154262	117718	ABCA6	-0.129	-0.109	3
Q8N139	ENSG00000154262	118189	ABCA6	0.941	0.864	3
Q8N139	ENSG00000154262	118190	ABCA6	0.575	0.415	3
Q8IZY2	ENSG00000064687	117590	ABCA7	0.997	0.653	2
Q8IZY2	ENSG00000064687	117591	ABCA7	-0.902	-0.772	3
Q8IZY2	ENSG00000064687	118175	ABCA7	-0.3	-0.32	3
O94911	ENSG00000141338	117435	ABCA8	0.218	0.405	3
O94911	ENSG00000141338	118170	ABCA8	0.467	0.367	2
O94911	ENSG00000141338	118171	ABCA8	-0.041	0.048	3
Q8IUA7	ENSG00000154258	117715	ABCA9	-1.168	-1.225	3
Q8IUA7	ENSG00000154258	117716	ABCA9	0.196	0.255	3
Q8IUA7	ENSG00000154258	117717	ABCA9	-0.046	-0.239	3
P08183	ENSG00000085563	3933	ABCB1	-0.008	-0.123	3
P08183	ENSG00000085563	4029	ABCB1	-0.761	-0.589	3
P08183	ENSG00000085563	4123	ABCB1	-1.061	-0.688	3
Q9NRK6	ENSG00000135776	117447	ABCB10	0.45	0.385	3
Q9NRK6	ENSG00000135776	117448	ABCB10	-0.877	-1.093	3
Q9NRK6	ENSG00000135776	117449	ABCB10	0.728	0.324	3
O95342	ENSG00000073734	117189	ABCB11	0.305	0.835	3
O95342	ENSG00000073734	118149	ABCB11	0.923	0.582	3
O95342	ENSG00000073734	118150	ABCB11	-0.362	-0.406	3
P21439	ENSG00000005471	109171	ABCB4	2.827	2.747	3
P21439	ENSG00000005471	117582	ABCB4	-0.69	-0.792	3
P21439	ENSG00000005471	6629	ABCB4	0.237	0.378	2
Q2M3G0	ENSG00000004846	117801	ABCB5	-0.371	-0.311	3
Q2M3G0	ENSG00000004846	117802	ABCB5	-0.375	-0.517	3
Q2M3G0	ENSG00000004846	117803	ABCB5	-0.629	-0.711	3
Q9NP58	ENSG00000115657	117363	ABCB6	1.384	1.589	3
Q9NP58	ENSG00000115657	117364	ABCB6	-0.483	-0.489	3
Q9NP58	ENSG00000115657	118166	ABCB6	1.507	1.523	3
O75027	ENSG00000131269	117249	ABCB7	-0.583	-0.279	3
O75027	ENSG00000131269	118153	ABCB7	0.501	1.835	1
O75027	ENSG00000131269	118154	ABCB7	-0.535	-0.371	3
Q9NUT2	ENSG00000197150	117437	ABCB8	0.184	0.181	3
Q9NUT2	ENSG00000197150	118172	ABCB8	-0.238	-0.491	3
Q9NP78	ENSG00000150967	117833	ABCB9	-0.596	-0.06	3
Q9NP78	ENSG00000150967	118194	ABCB9	2.397	1.471	3
Q9NP78	ENSG00000150967	118195	ABCB9	0.397	0.422	3
P33527	ENSG00000278183	1467	ABCC1	-1.732	-1.254	3
P33527	ENSG00000278183	1561	ABCC1	-0.35	-0.187	3
P33527	ENSG00000278183	1651	ABCC1	0.653	0.87	3
Q5T3U5	ENSG00000124574	117705	ABCC10	-1.223	-0.994	3
Q5T3U5	ENSG00000124574	117706	ABCC10	-1.076	-1.07	3
Q5T3U5	ENSG00000124574	117707	ABCC10	-0.347	-0.09	3
Q96J66	ENSG00000121270	117696	ABCC11	0.07	0.096	3
Q96J66	ENSG00000121270	118186	ABCC11	0.273	0.248	3
Q96J66	ENSG00000121270	118187	ABCC11	1.249	1.458	3
Q96J65	ENSG00000140798	117703	ABCC12	-0.568	-0.635	3
Q96J65	ENSG00000140798	117704	ABCC12	0.397	0.421	3
Q96J65	ENSG00000140798	118188	ABCC12	-0.555	-0.372	3
Q92887	ENSG00000023839	116839	ABCC2	-0.146	-0.149	3
Q92887	ENSG00000023839	116840	ABCC2	-0.129	-0.093	3
Q92887	ENSG00000023839	118135	ABCC2	-0.034	-0.01	3
O15438	ENSG00000108846	117196	ABCC3	0.005	0.028	3
O15438	ENSG00000108846	118151	ABCC3	0.194	0.03	3
O15438	ENSG00000108846	118152	ABCC3	-0.632	-0.603	3
O15439	ENSG00000125257	117377	ABCC4	0.365	0.063	3
O15439	ENSG00000125257	117378	ABCC4	-0.74	-0.763	3
O15439	ENSG00000125257	118169	ABCC4	-0.054	-0.078	3
O15440	ENSG00000114770	117360	ABCC5	-0.534	-0.255	3
O15440	ENSG00000114770	117361	ABCC5	1.483	0.874	3
O15440	ENSG00000114770	5369	ABCC5	-0.845	-0.797	3
O95255	ENSG00000275331	116952	ABCC6	-1.091	-1.138	3
O95255	ENSG00000275331	116953	ABCC6	0.173	0.181	3
O95255	ENSG00000275331	118143	ABCC6	2.175	0.693	1
Q09428	ENSG00000006071	116835	ABCC8	1.189	0.893	3
Q09428	ENSG00000006071	116836	ABCC8	-0.461	-0.393	3
Q09428	ENSG00000006071	118134	ABCC8	0.95	0.767	3
O60706	ENSG00000069431	117365	ABCC9	-0.94	-0.396	3
O60706	ENSG00000069431	117366	ABCC9	0.55	0.514	3
O60706	ENSG00000069431	118167	ABCC9	-0.263	-0.218	3
P33897	ENSG00000101986	118129	ABCD1	-1.49	-1.397	3
P33897	ENSG00000101986	118130	ABCD1	0.195	0.261	2
P33897	ENSG00000101986	118131	ABCD1	-0.329	-0.308	3
Q9UBJ2	ENSG00000173208	118162	ABCD2	-0.218	0.066	2
Q9UBJ2	ENSG00000173208	118163	ABCD2	0.514	0.285	3
Q9UBJ2	ENSG00000173208	118164	ABCD2	-1.213	-1.035	3
P28288	ENSG00000117528	118145	ABCD3	0.465	0.639	3
P28288	ENSG00000117528	118146	ABCD3	-0.853	-1.179	3
P28288	ENSG00000117528	118147	ABCD3	0.025	0.059	3
O14678	ENSG00000119688	118159	ABCD4	0.684	0.651	3
O14678	ENSG00000119688	118160	ABCD4	-1.008	-1.21	2
O14678	ENSG00000119688	118161	ABCD4	0.414	0.507	3
P61221	ENSG00000164163	117102	ABCE1	-0.532	-0.781	2
Q8NE71	ENSG00000236149	116931	ABCF1	-1.261	-0.171	3
Q8NE71	ENSG00000236149	116932	ABCF1	-0.137	-0.14	3
Q8NE71	ENSG00000236149	118142	ABCF1	-0.38	-0.381	3
Q9UG63	ENSG00000033050	117367	ABCF2	-0.556	-0.333	3
Q9UG63	ENSG00000033050	117368	ABCF2	-0.178	0.093	3
Q9UG63	ENSG00000033050	117369	ABCF2	0.502	0.189	3
Q9NUQ8	ENSG00000161204	117564	ABCF3	-0.373	-0.072	3
Q9NUQ8	ENSG00000161204	117565	ABCF3	0.622	0.884	3
Q9NUQ8	ENSG00000161204	118173	ABCF3	0.518	-0.322	3
P45844	ENSG00000160179	118196	ABCG1	0.14	0.112	3
P45844	ENSG00000160179	118197	ABCG1	-0.287	-0.427	3
P45844	ENSG00000160179	118198	ABCG1	-0.073	-0.222	3
Q9UNQ0	ENSG00000118777	118155	ABCG2	-0.379	-0.602	2
Q9UNQ0	ENSG00000118777	118156	ABCG2	0.293	0.284	3
Q9UNQ0	ENSG00000118777	118157	ABCG2	0.421	0.474	3
Q9H172	ENSG00000172350	118178	ABCG4	-0.04	-0.025	3
Q9H172	ENSG00000172350	118179	ABCG4	-0.278	-0.431	3
Q9H172	ENSG00000172350	29876	ABCG4	0.7	0.713	2
Q9H222	ENSG00000138075	118180	ABCG5	-0.291	-0.488	2
Q9H222	ENSG00000138075	118181	ABCG5	-1.876	-1.793	3
Q9H222	ENSG00000138075	118182	ABCG5	-0.567	-0.237	2
Q9H221	ENSG00000143921	118183	ABCG8	0.12	-0.246	2
Q9H221	ENSG00000143921	118184	ABCG8	-0.221	-0.21	3
Q9H221	ENSG00000143921	118185	ABCG8	0.236	-0.188	3
Q96SE0	ENSG00000143994	34522	ABHD1	-0.379	-0.328	2
Q8NFV4	ENSG00000106077	121199	ABHD11	0.719	0.472	3
Q8NFV4	ENSG00000106077	121200	ABHD11	0.611	0.405	3
Q8NFV4	ENSG00000106077	42934	ABHD11	-0.817	-0.797	3
Q96IU4	ENSG00000114779	125757	ABHD14B	0.034	-0.241	3
Q96IU4	ENSG00000114779	34679	ABHD14B	0.047	-0.067	3
P08910	ENSG00000140526	119269	ABHD2	-1.225	-1.053	3
P08910	ENSG00000140526	119270	ABHD2	0.115	0.046	3
Q8WU67	ENSG00000158201	119386	ABHD3	-0.046	0.029	3
Q8WU67	ENSG00000158201	119387	ABHD3	1.125	1.112	3
Q8TB40	ENSG00000100439	119359	ABHD4	1.151	1.331	3
Q8TB40	ENSG00000100439	119360	ABHD4	-0.046	0.137	3
Q8TB40	ENSG00000100439	119361	ABHD4	0.481	0.727	1
Q8WTS1	ENSG00000011198	119327	ABHD5	0.118	0.413	2
Q8WTS1	ENSG00000011198	23632	ABHD5	0.59	0.896	2
Q9BV23	ENSG00000163686	28556	ABHD6	-0.13	-0.225	3
Q9BV23	ENSG00000163686	28742	ABHD6	-0.084	-0.337	3
Q96I13	ENSG00000127220	30978	ABHD8	0.136	0.021	3
Q96I13	ENSG00000127220	31169	ABHD8	-0.532	-0.36	3
Q9NYB9	ENSG00000138443	16813	ABI2	-0.469	-0.071	3
Q9NYB9	ENSG00000138443	16909	ABI2	0.041	0.343	3
Q9P2A4	ENSG00000108798	24446	ABI3	-0.327	-0.569	3
Q9P2A4	ENSG00000108798	24536	ABI3	-0.182	-0.178	3
P00519	ENSG00000097007	1241	ABL1	0.498	0.98	1
P00519	ENSG00000097007	1336	ABL1	-0.223	-0.222	2
P00519	ENSG00000097007	1431	ABL1	-0.285	-0.298	3
P42684	ENSG00000143322	103346	ABL2	0.299	0.306	3
P42684	ENSG00000143322	1478	ABL2	-0.15	-0.292	1
P42684	ENSG00000143322	1662	ABL2	-0.546	-0.636	2
O14639	ENSG00000099204	11432	ABLIM1	-0.485	-0.29	3
Q6H8Q1	ENSG00000163995	34075	ABLIM2	0.609	0.657	3
Q6H8Q1	ENSG00000163995	34253	ABLIM2	1.716	1.471	3
O94929	ENSG00000173210	22441	ABLIM3	-0.223	-0.106	3
O94929	ENSG00000173210	22537	ABLIM3	-0.665	-0.575	3
P16442	ENSG00000175164	112100	ABO	-0.157	-0.075	3
P16442	ENSG00000175164	112101	ABO	-0.23	-0.206	3
P16442	ENSG00000175164	28608	ABO	-0.697	-0.828	2
Q12979	ENSG00000159842	29582	ABR	-0.52	-0.832	3
Q12979	ENSG00000159842	29678	ABR	1.958	2.099	3
Q8N961	ENSG00000166016	38223	ABTB2	-0.838	-0.447	3
Q8N961	ENSG00000166016	38303	ABTB2	-0.024	-0.16	3
P09110	ENSG00000060971	110996	ACAA1	0.621	0.725	2
P09110	ENSG00000060971	110998	ACAA1	0.093	-0.019	3
P09110	ENSG00000060971	110999	ACAA1	0.794	0.838	3
P42765	ENSG00000167315	111646	ACAA2	0.868	1.218	2
P42765	ENSG00000167315	111647	ACAA2	1.167	0.866	3
P42765	ENSG00000167315	111648	ACAA2	-1.22	-1.328	3
Q13085	ENSG00000278540	118887	ACACA	-0.586	-0.603	3
Q13085	ENSG00000278540	118888	ACACA	0.856	0.599	3
O00763	ENSG00000076555	116935	ACACB	-0.08	-0.246	3
O00763	ENSG00000076555	116936	ACACB	0.415	0.473	3
Q6JQN1	ENSG00000111271	109637	ACAD10	-0.401	-0.451	3
Q6JQN1	ENSG00000111271	113725	ACAD10	-0.764	-0.917	3
Q709F0	ENSG00000240303	113763	ACAD11	-0.572	-0.626	3
Q709F0	ENSG00000240303	113765	ACAD11	-1.766	-1.891	1
Q9UKU7	ENSG00000151498	108537	ACAD8	0.248	0.225	3
Q9UKU7	ENSG00000151498	108538	ACAD8	-0.278	-0.602	3
Q9UKU7	ENSG00000151498	108539	ACAD8	0.417	0.394	2
Q9H845	ENSG00000177646	108465	ACAD9	0.03	0.034	3
Q9H845	ENSG00000177646	108466	ACAD9	-0.369	-0.188	3
Q9H845	ENSG00000177646	108467	ACAD9	-0.112	-0.025	3
P28330	ENSG00000115361	106521	ACADL	-0.369	-0.535	2
P28330	ENSG00000115361	106522	ACADL	-0.208	0.379	3
P28330	ENSG00000115361	106523	ACADL	0.277	0.282	3
P11310	ENSG00000117054	105926	ACADM	0.612	0.914	3
P11310	ENSG00000117054	105927	ACADM	0.007	-0.123	3
P11310	ENSG00000117054	105928	ACADM	0.192	0.197	3
P16219	ENSG00000122971	105929	ACADS	-0.313	-0.304	3
P16219	ENSG00000122971	7752	ACADS	0.324	-0.169	3
P16219	ENSG00000122971	7941	ACADS	-0.112	0.007	3
P45954	ENSG00000196177	10030	ACADSB	-0.133	0.072	3
P45954	ENSG00000196177	10121	ACADSB	1.11	0.693	3
P45954	ENSG00000196177	10209	ACADSB	0.407	0.397	3
P49748	ENSG00000072778	105930	ACADVL	-0.087	0.074	3
P49748	ENSG00000072778	105931	ACADVL	2.257	0.237	1
P49748	ENSG00000072778	7849	ACADVL	-0.44	-0.339	3
Q15027	ENSG00000072818	21793	ACAP1	-0.665	-0.71	3
Q15027	ENSG00000072818	21889	ACAP1	-0.202	-0.144	3
Q15027	ENSG00000072818	21984	ACAP1	0.657	0.613	3
Q15057	ENSG00000114331	20051	ACAP2	0.277	-0.02	3
Q96P50	ENSG00000131584	32659	ACAP3	0.01	-0.257	3
Q96P50	ENSG00000131584	32752	ACAP3	-0.347	-0.243	3
Q96P50	ENSG00000131584	32840	ACAP3	0.628	0.562	3
P24752	ENSG00000075239	110574	ACAT1	1.162	1.165	2
P24752	ENSG00000075239	110575	ACAT1	1.118	0.79	3
P24752	ENSG00000075239	110576	ACAT1	-0.123	-0.041	3
Q9BWD1	ENSG00000120437	111618	ACAT2	0.127	0.245	3
Q9BWD1	ENSG00000120437	111619	ACAT2	-0.287	0.168	3
Q9BWD1	ENSG00000120437	111620	ACAT2	0.049	0.09	3
Q96QU6	ENSG00000110455	118052	ACCS	0.096	0.387	3
Q96QU6	ENSG00000110455	118054	ACCS	-0.012	0.296	3
P12821	ENSG00000159640	103987	ACE	0.181	0.311	3
P12821	ENSG00000159640	105310	ACE	1.32	1.106	3
P12821	ENSG00000159640	9099	ACE	0.095	0.238	2
Q9BYF1	ENSG00000130234	104162	ACE2	0.292	-0.091	3
Q9BYF1	ENSG00000130234	104163	ACE2	-0.552	-0.533	3
Q9BYF1	ENSG00000130234	104164	ACE2	0.071	0.4	2
Q8TDN7	ENSG00000167769	119510	ACER1	0.425	0.135	3
Q8TDN7	ENSG00000167769	119511	ACER1	0.879	0.569	3
Q9NUN7	ENSG00000078124	26946	ACER3	0.163	0.18	3
Q9NUN7	ENSG00000078124	27041	ACER3	-0.548	-0.07	3
P22303	ENSG00000087085	23260	ACHE	0.143	0.122	3
P22303	ENSG00000087085	23354	ACHE	0.361	0.147	3
Q16570	ENSG00000213088	4193	ACKR1	0.13	0.38	2
Q16570	ENSG00000213088	46007	ACKR1	-0.041	-0.064	3
O00590	ENSG00000144648	3950	ACKR2	-1.948	-1.394	1
O00590	ENSG00000144648	4045	ACKR2	0.052	-0.231	3
O00590	ENSG00000144648	4139	ACKR2	0.457	0.424	3
P25106	ENSG00000144476	109229	ACKR3	0.501	0.734	3
P25106	ENSG00000144476	112094	ACKR3	-0.054	-0.062	3
P25106	ENSG00000144476	112095	ACKR3	0.892	0.661	1
Q9NPB9	ENSG00000129048	5664	ACKR4	0.355	0.368	3
Q9NPB9	ENSG00000129048	5759	ACKR4	-0.692	-1.208	1
Q9NPB9	ENSG00000129048	5847	ACKR4	0.152	0.318	3
P53396	ENSG00000131473	116938	ACLY	0.774	0.659	3
P53396	ENSG00000131473	116939	ACLY	0.842	0.732	3
P53396	ENSG00000131473	116940	ACLY	0.536	0.53	3
Q8TDX5	ENSG00000153086	118869	ACMSD	0.54	0.711	3
Q8TDX5	ENSG00000153086	118870	ACMSD	-0.764	-0.752	3
P21399	ENSG00000122729	120246	ACO1	0.705	0.956	3
P21399	ENSG00000122729	120247	ACO1	-0.486	-0.453	3
Q99798	ENSG00000100412	120195	ACO2	0.68	0.346	3
Q99798	ENSG00000100412	120196	ACO2	-0.849	-0.457	3
Q8WXI4	ENSG00000162390	119915	ACOT11	0.428	0.099	3
Q8WXI4	ENSG00000162390	119916	ACOT11	-0.575	-0.768	3
Q8WYK0	ENSG00000172497	121101	ACOT12	0.472	0.673	2
Q8WYK0	ENSG00000172497	121102	ACOT12	0.081	-0.159	3
Q8WYK0	ENSG00000172497	121103	ACOT12	-0.445	-0.49	3
Q9NPJ3	ENSG00000112304	119801	ACOT13	0.281	0.289	3
Q9NPJ3	ENSG00000112304	119917	ACOT13	0.253	0.307	3
Q9NPJ3	ENSG00000112304	119918	ACOT13	0.242	0.261	2
P49753	ENSG00000119673	18534	ACOT2	-0.173	-0.158	3
P49753	ENSG00000119673	18630	ACOT2	-0.709	-0.683	3
Q8N9L9	ENSG00000177465	119869	ACOT4	0.384	0.183	2
Q8N9L9	ENSG00000177465	119927	ACOT4	2.602	2.31	3
O00154	ENSG00000097021	121122	ACOT7	-0.833	-0.669	3
O00154	ENSG00000097021	19528	ACOT7	0.402	0.222	3
O14734	ENSG00000101473	119709	ACOT8	0.35	0.572	3
O14734	ENSG00000101473	119710	ACOT8	0.171	-0.013	3
Q9Y305	ENSG00000123130	119765	ACOT9	0.807	0.727	3
Q9Y305	ENSG00000123130	119766	ACOT9	-0.416	-0.492	3
Q15067	ENSG00000161533	117210	ACOX1	0.298	0.344	3
Q15067	ENSG00000161533	117211	ACOX1	-0.247	-0.024	2
Q15067	ENSG00000161533	117212	ACOX1	0.142	0.296	3
Q99424	ENSG00000168306	117168	ACOX2	0.834	0.544	3
Q99424	ENSG00000168306	117169	ACOX2	-0.552	-0.712	2
Q99424	ENSG00000168306	117170	ACOX2	-0.615	-0.539	3
O15254	ENSG00000087008	117171	ACOX3	1.093	1.683	3
O15254	ENSG00000087008	117172	ACOX3	0.099	-0.012	2
O15254	ENSG00000087008	118691	ACOX3	-0.012	-0.017	3
Q9NUZ1	ENSG00000153093	117562	ACOXL	1.004	0.662	2
Q9NUZ1	ENSG00000153093	118809	ACOXL	1.078	0.658	3
P24666	ENSG00000143727	104720	ACP1	0.814	0.95	3
P24666	ENSG00000143727	105845	ACP1	0.466	0.495	3
P24666	ENSG00000143727	14380	ACP1	-0.7	-0.263	3
P11117	ENSG00000134575	10210	ACP2	0.434	0.552	3
P11117	ENSG00000134575	104491	ACP2	-1.719	-0.475	3
P11117	ENSG00000134575	105818	ACP2	-1.165	-1.169	3
P13686	ENSG00000102575	10032	ACP5	-1.177	-0.438	2
P13686	ENSG00000102575	10211	ACP5	0.76	0.38	3
P13686	ENSG00000102575	105819	ACP5	-0.182	-0.085	3
Q9NPH0	ENSG00000162836	104916	ACP6	-0.178	-0.351	3
Q9NPH0	ENSG00000162836	104918	ACP6	0.369	0.641	3
Q9NPH0	ENSG00000162836	105878	ACP6	0.001	0.943	3
P15309	ENSG00000014257	104467	ACPP	-0.755	-0.56	3
P15309	ENSG00000014257	104471	ACPP	0.155	0.113	3
Q9BZG2	ENSG00000142513	35097	ACPT	0.267	0.353	3
Q9BZG2	ENSG00000142513	45553	ACPT	0.896	0.521	3
Q9BZG2	ENSG00000142513	45645	ACPT	-0.608	-0.572	3
P10323	ENSG00000100312	9412	ACR	-0.04	0.104	1
P10323	ENSG00000100312	9508	ACR	0.36	0.238	3
P10323	ENSG00000100312	9602	ACR	0.133	-0.11	3
Q5FVE4	ENSG00000130377	125638	ACSBG2	1.42	2.112	3
Q5FVE4	ENSG00000130377	33019	ACSBG2	0.056	0.189	3
P33121	ENSG00000151726	121352	ACSL1	0.092	-0.015	3
P33121	ENSG00000151726	121353	ACSL1	0.431	0.212	3
P33121	ENSG00000151726	121354	ACSL1	0.734	0.542	3
O95573	ENSG00000123983	121487	ACSL3	0.985	0.955	3
O60488	ENSG00000068366	122221	ACSL4	-0.239	-0.027	3
O60488	ENSG00000068366	122222	ACSL4	0.392	0.277	3
O60488	ENSG00000068366	122223	ACSL4	0.053	-0.203	3
Q9ULC5	ENSG00000197142	121780	ACSL5	-0.022	-0.069	3
Q9ULC5	ENSG00000197142	121781	ACSL5	-0.362	-0.221	3
Q9UKU0	ENSG00000164398	121737	ACSL6	-0.322	-0.352	3
Q9UKU0	ENSG00000164398	121738	ACSL6	0.595	1.139	3
Q08AH1	ENSG00000166743	35641	ACSM1	0.147	0.054	3
Q08AH1	ENSG00000166743	35737	ACSM1	0.043	-0.116	3
Q68CK6	ENSG00000066813	279356	ACSM2B	-1.268	-1.388	3
Q68CK6	ENSG00000066813	279357	ACSM2B	1.258	1.171	3
Q9NUB1	ENSG00000154930	118051	ACSS1	0.6	0.49	2
Q9NUB1	ENSG00000154930	34378	ACSS1	-0.136	0.019	3
Q9NR19	ENSG00000131069	117990	ACSS2	0.417	0.537	3
Q9NR19	ENSG00000131069	27365	ACSS2	-0.004	-0.184	3
P68133	ENSG00000143632	9414	ACTA1	-0.327	-0.081	3
P68133	ENSG00000143632	9510	ACTA1	1.01	1.219	3
P62736	ENSG00000107796	10034	ACTA2	0.968	0.425	3
P62736	ENSG00000107796	10125	ACTA2	-0.34	-0.288	3
P60709	ENSG00000075624	9415	ACTB	-0.128	-0.03	3
P60709	ENSG00000075624	9511	ACTB	0.379	0.401	3
P68032	ENSG00000159251	15793	ACTC1	-0.417	-0.365	3
P68032	ENSG00000159251	15886	ACTC1	0.029	-0.067	3
P63261	ENSG00000184009	10035	ACTG1	-1.441	-0.814	3
P63261	ENSG00000184009	10213	ACTG1	-0.267	-0.295	3
P63267	ENSG00000163017	10036	ACTG2	0.2	0.606	3
P63267	ENSG00000163017	10127	ACTG2	-0.365	-0.29	3
O96019	ENSG00000136518	105087	ACTL6A	-0.077	0.049	3
O96019	ENSG00000136518	105088	ACTL6A	0.25	0.208	3
O94805	ENSG00000077080	23942	ACTL6B	-0.679	-0.664	3
O94805	ENSG00000077080	46250	ACTL6B	-0.021	-0.152	3
Q9Y615	ENSG00000187003	18262	ACTL7A	-0.309	-0.288	3
Q9Y615	ENSG00000187003	18353	ACTL7A	1.064	1.365	3
Q9Y614	ENSG00000148156	18261	ACTL7B	-0.427	-0.644	3
Q9Y614	ENSG00000148156	18352	ACTL7B	-0.662	-0.234	3
Q9H568	ENSG00000117148	123582	ACTL8	0.075	-0.029	3
Q9H568	ENSG00000117148	123584	ACTL8	-0.131	-0.109	3
P12814	ENSG00000072110	9416	ACTN1	0.345	0.543	3
P12814	ENSG00000072110	9512	ACTN1	-1.261	-1.22	3
P35609	ENSG00000077522	9417	ACTN2	-0.295	-0.454	3
P35609	ENSG00000077522	9513	ACTN2	-0.773	-0.457	3
Q08043	ENSG00000248746	9418	ACTN3	-0.766	-0.552	3
Q08043	ENSG00000248746	9514	ACTN3	0.317	0.42	3
O43707	ENSG00000130402	15476	ACTN4	0.512	0.534	3
O43707	ENSG00000130402	15570	ACTN4	0.257	0.369	3
Q9NZ32	ENSG00000131966	26928	ACTR10	-0.173	-0.184	3
Q9NZ32	ENSG00000131966	27113	ACTR10	0.28	0.22	3
P61163	ENSG00000138107	16620	ACTR1A	-0.17	-0.162	3
P61163	ENSG00000138107	16712	ACTR1A	-1.359	-1.448	3
P42025	ENSG00000115073	16619	ACTR1B	0.168	0.617	3
P42025	ENSG00000115073	16711	ACTR1B	0.337	0.285	3
P61160	ENSG00000138071	16611	ACTR2	0.214	0.854	3
P61160	ENSG00000138071	16792	ACTR2	-1.712	-1.756	3
P61158	ENSG00000115091	16610	ACTR3	0.397	0.164	3
P61158	ENSG00000115091	16702	ACTR3	1.32	1.433	3
Q9P1U1	ENSG00000133627	127242	ACTR3B	-0.609	-0.327	3
Q9P1U1	ENSG00000133627	28503	ACTR3B	0.075	0.269	3
Q9H9F9	ENSG00000101442	31818	ACTR5	-0.286	-0.436	3
Q9H9F9	ENSG00000101442	32008	ACTR5	-0.132	0.069	3
Q9GZN1	ENSG00000075089	30137	ACTR6	0.39	0.242	3
Q9GZN1	ENSG00000075089	30326	ACTR6	0.591	0.889	3
Q9H981	ENSG00000113812	30420	ACTR8	-0.256	-0.781	3
Q9H981	ENSG00000113812	30516	ACTR8	1.91	2.148	3
Q8TDG2	ENSG00000123165	36463	ACTRT1	-0.063	0.186	3
Q8TDG2	ENSG00000123165	36558	ACTRT1	0.838	0.958	3
Q8TDY3	ENSG00000169717	35919	ACTRT2	-0.03	-0.022	3
Q8TDY3	ENSG00000169717	36015	ACTRT2	-0.019	-0.315	3
Q9BYD9	ENSG00000184378	34096	ACTRT3	0.857	1.215	2
Q9BYD9	ENSG00000184378	34272	ACTRT3	0.294	0.223	3
Q04771	ENSG00000115170	77	ACVR1	-1.078	-0.958	2
Q04771	ENSG00000115170	78	ACVR1	0.078	0.096	3
P36896	ENSG00000135503	103589	ACVR1B	-0.6	-0.6	3
P36896	ENSG00000135503	1236	ACVR1B	0.436	0.748	1
P36896	ENSG00000135503	1331	ACVR1B	-0.736	-0.73	2
Q8NER5	ENSG00000123612	1521	ACVR1C	0.947	0.436	3
Q8NER5	ENSG00000123612	1612	ACVR1C	0.014	0.184	2
Q8NER5	ENSG00000123612	1701	ACVR1C	0.287	0.185	3
P27037	ENSG00000121989	142	ACVR2A	-1.633	-1.437	1
P27037	ENSG00000121989	143	ACVR2A	0.091	0.162	2
P27037	ENSG00000121989	144	ACVR2A	-0.028	-0.022	3
Q13705	ENSG00000114739	79	ACVR2B	-0.663	-0.362	3
Q13705	ENSG00000114739	80	ACVR2B	-0.331	-0.422	2
Q13705	ENSG00000114739	81	ACVR2B	-1.287	-1.252	3
P37023	ENSG00000139567	11	ACVRL1	-0.57	-0.42	1
P37023	ENSG00000139567	12	ACVRL1	1.216	1.255	2
P37023	ENSG00000139567	13	ACVRL1	0.07	0.256	3
Q96HD9	ENSG00000132744	119383	ACY3	1.671	1.433	2
Q96HD9	ENSG00000132744	119384	ACY3	-0.036	0.014	3
Q96HD9	ENSG00000132744	119385	ACY3	-0.479	-0.276	3
P14621	ENSG00000170634	105919	ACYP2	0.288	0.09	3
P14621	ENSG00000170634	43664	ACYP2	-0.16	-0.421	1
P14621	ENSG00000170634	43735	ACYP2	-0.073	0.201	2
P00813	ENSG00000196839	119535	ADA	-0.347	-0.286	2
P00813	ENSG00000196839	119536	ADA	1.122	1.034	3
P00813	ENSG00000196839	119537	ADA	0.144	-0.02	3
Q96M93	ENSG00000164113	105280	ADAD1	-0.343	-0.294	3
Q96M93	ENSG00000164113	105281	ADAD1	0.51	0.603	3
Q6DHV7	ENSG00000168803	120937	ADAL	-0.124	0.541	3
Q6DHV7	ENSG00000168803	120938	ADAL	-0.479	-0.61	3
Q6DHV7	ENSG00000168803	279454	ADAL	0.424	0.443	3
O14672	ENSG00000137845	103992	ADAM10	-1.092	-0.643	2
O14672	ENSG00000137845	103993	ADAM10	-0.783	-0.863	3
O14672	ENSG00000137845	104233	ADAM10	1.374	1.16	3
O75078	ENSG00000073670	104236	ADAM11	1.152	0.852	2
O75078	ENSG00000073670	112897	ADAM11	1.15	0.813	3
O75078	ENSG00000073670	112898	ADAM11	0.045	0.109	3
O43184	ENSG00000148848	104040	ADAM12	0.667	0.026	2
O43184	ENSG00000148848	104041	ADAM12	-0.585	-0.557	3
O43184	ENSG00000148848	105342	ADAM12	-0.411	-0.356	3
Q13444	ENSG00000143537	104053	ADAM15	0.685	0.579	3
Q13444	ENSG00000143537	13586	ADAM15	0.187	0.237	2
Q13444	ENSG00000143537	13768	ADAM15	0.208	0.467	3
P78536	ENSG00000151694	104029	ADAM17	0.332	-0.043	2
P78536	ENSG00000151694	104030	ADAM17	0.045	0.073	3
P78536	ENSG00000151694	104031	ADAM17	-0.015	0.017	3
Q9Y3Q7	ENSG00000278548	104119	ADAM18	-1.28	-0.946	3
Q9Y3Q7	ENSG00000278548	104120	ADAM18	0.237	0.26	3
Q9Y3Q7	ENSG00000278548	21148	ADAM18	0.795	0.789	1
Q9H013	ENSG00000135074	104171	ADAM19	0.79	0.833	3
Q9H013	ENSG00000135074	104172	ADAM19	0.31	0.405	3
Q9H013	ENSG00000135074	104173	ADAM19	-0.156	0.397	1
Q99965	ENSG00000276286	103999	ADAM2	-0.447	-0.527	1
Q99965	ENSG00000276286	104000	ADAM2	0.898	0.777	3
Q99965	ENSG00000276286	104001	ADAM2	-0.987	-0.717	3
O43506	ENSG00000134007	104050	ADAM20	-0.481	-0.602	1
O43506	ENSG00000134007	104051	ADAM20	0.061	0.231	3
O43506	ENSG00000134007	104052	ADAM20	0.388	0.569	3
Q9UKJ8	ENSG00000139985	104047	ADAM21	-0.266	-0.244	2
Q9UKJ8	ENSG00000139985	104048	ADAM21	-0.196	0.123	3
Q9UKJ8	ENSG00000139985	104049	ADAM21	0.049	0.032	3
Q9P0K1	ENSG00000008277	104160	ADAM22	-0.015	0.054	2
Q9P0K1	ENSG00000008277	104161	ADAM22	-0.104	-0.064	3
Q9P0K1	ENSG00000008277	29329	ADAM22	0.036	0.048	3
O75077	ENSG00000114948	104044	ADAM23	-0.587	-0.948	2
O75077	ENSG00000114948	104045	ADAM23	-0.492	-0.199	3
O75077	ENSG00000114948	104046	ADAM23	0.151	0.143	3
Q9UKQ2	ENSG00000042980	104124	ADAM28	2.778	0.73	1
Q9UKQ2	ENSG00000042980	105361	ADAM28	0.211	0.364	3
Q9UKQ2	ENSG00000042980	21077	ADAM28	0.04	-0.369	3
Q9UKF5	ENSG00000168594	104125	ADAM29	-0.109	-0.058	3
Q9UKF5	ENSG00000168594	104126	ADAM29	-1.607	-1.508	2
Q9UKF5	ENSG00000168594	104127	ADAM29	0.925	1.2	2
Q9UKF2	ENSG00000134249	136998	ADAM30	0.136	0.498	3
Q9UKF2	ENSG00000134249	136999	ADAM30	0.798	0.625	2
Q9UKF2	ENSG00000134249	137000	ADAM30	-0.026	-0.046	3
Q8TC27	ENSG00000275594	104217	ADAM32	0.048	0.835	2
Q8TC27	ENSG00000275594	104218	ADAM32	0.138	0.276	3
Q8TC27	ENSG00000275594	104219	ADAM32	0.251	0.291	3
Q9BZ11	ENSG00000149451	104183	ADAM33	0.323	0.122	3
Q9BZ11	ENSG00000149451	32432	ADAM33	-0.834	-1.412	3
Q9H2U9	ENSG00000069206	104057	ADAM7	-0.06	-0.284	2
Q9H2U9	ENSG00000069206	104058	ADAM7	-0.643	-0.803	3
Q9H2U9	ENSG00000069206	104059	ADAM7	-0.181	-0.332	3
P78325	ENSG00000151651	105311	ADAM8	0.158	-0.463	3
P78325	ENSG00000151651	105313	ADAM8	-0.73	-1.087	3
P78325	ENSG00000151651	9609	ADAM8	-1.134	-1.192	1
Q13443	ENSG00000168615	104054	ADAM9	0.821	0.492	3
Q13443	ENSG00000168615	104056	ADAM9	-0.815	-0.727	3
Q13443	ENSG00000168615	13587	ADAM9	-1.18	-1.285	2
O15204	ENSG00000134028	104131	ADAMDEC1	-1.061	-1.307	2
O15204	ENSG00000134028	104132	ADAMDEC1	0.33	0.455	3
O15204	ENSG00000134028	21673	ADAMDEC1	-0.709	-0.672	3
Q9UHI8	ENSG00000154734	104099	ADAMTS1	-0.386	-0.42	2
Q9UHI8	ENSG00000154734	104100	ADAMTS1	0.551	0.606	3
Q9UHI8	ENSG00000154734	104101	ADAMTS1	-0.2	-0.186	3
Q9H324	ENSG00000142303	104187	ADAMTS10	-0.535	-0.303	3
Q9H324	ENSG00000142303	104188	ADAMTS10	-0.237	-0.313	3
Q9H324	ENSG00000142303	105386	ADAMTS10	-0.091	-0.132	2
P58397	ENSG00000151388	104184	ADAMTS12	-0.477	-0.225	3
P58397	ENSG00000151388	104185	ADAMTS12	0.935	1.357	2
P58397	ENSG00000151388	33041	ADAMTS12	0.28	-0.159	3
Q76LX8	ENSG00000160323	105391	ADAMTS13	-0.089	-0.337	3
Q76LX8	ENSG00000160323	105392	ADAMTS13	0.346	0.539	2
Q76LX8	ENSG00000160323	113842	ADAMTS13	-0.733	-0.834	2
Q8WXS8	ENSG00000138316	104210	ADAMTS14	0.431	0.425	3
Q8WXS8	ENSG00000138316	105394	ADAMTS14	0.216	0.355	3
Q8WXS8	ENSG00000138316	37111	ADAMTS14	-0.318	-0.53	2
Q8TE58	ENSG00000166106	104202	ADAMTS15	-0.724	-0.825	3
Q8TE58	ENSG00000166106	105393	ADAMTS15	0.51	0.51	3
Q8TE58	ENSG00000166106	37186	ADAMTS15	-0.179	0.076	2
Q8TE57	ENSG00000145536	104204	ADAMTS16	-0.557	-0.772	2
Q8TE57	ENSG00000145536	104205	ADAMTS16	-0.956	-0.589	3
Q8TE57	ENSG00000145536	104206	ADAMTS16	-0.886	-1.081	3
Q8TE56	ENSG00000140470	104207	ADAMTS17	-1.112	-0.753	3
Q8TE56	ENSG00000140470	104209	ADAMTS17	-0.168	-0.104	3
Q8TE56	ENSG00000140470	37102	ADAMTS17	-1.109	-0.853	2
Q8TE60	ENSG00000140873	104199	ADAMTS18	0.156	0.286	2
Q8TE60	ENSG00000140873	104200	ADAMTS18	0.573	0.583	2
Q8TE60	ENSG00000140873	104201	ADAMTS18	0.18	0.133	3
Q8TE59	ENSG00000145808	104196	ADAMTS19	-0.083	-0.032	2
Q8TE59	ENSG00000145808	104197	ADAMTS19	0.088	-0.008	3
Q8TE59	ENSG00000145808	104198	ADAMTS19	0.801	0.832	3
O95450	ENSG00000087116	105359	ADAMTS2	1.467	1.367	3
O95450	ENSG00000087116	113427	ADAMTS2	-0.006	-0.069	3
O95450	ENSG00000087116	21065	ADAMTS2	-2.41	-2.284	1
P59510	ENSG00000173157	104181	ADAMTS20	0.465	0.263	3
P59510	ENSG00000173157	104182	ADAMTS20	-0.43	-0.085	2
O15072	ENSG00000156140	104121	ADAMTS3	-0.225	0.068	2
O15072	ENSG00000156140	104122	ADAMTS3	0.07	-0.119	3
O15072	ENSG00000156140	104123	ADAMTS3	0.064	0.003	3
O75173	ENSG00000158859	104076	ADAMTS4	0.869	0.661	3
O75173	ENSG00000158859	104077	ADAMTS4	-0.351	-0.29	3
O75173	ENSG00000158859	15942	ADAMTS4	-0.865	-1.24	2
Q9UNA0	ENSG00000154736	104104	ADAMTS5	0.65	0.214	2
Q9UNA0	ENSG00000154736	104105	ADAMTS5	0.08	0.045	3
Q9UNA0	ENSG00000154736	19126	ADAMTS5	-0.345	-0.17	3
Q9UKP5	ENSG00000049192	104128	ADAMTS6	-2.446	-2.703	3
Q9UKP5	ENSG00000049192	104129	ADAMTS6	2.429	2.683	2
Q9UKP5	ENSG00000049192	104130	ADAMTS6	0.555	0.954	3
Q9UKP4	ENSG00000136378	113430	ADAMTS7	0.948	0.856	3
Q9UKP4	ENSG00000136378	113431	ADAMTS7	-0.828	-0.862	2
Q9UKP4	ENSG00000136378	136582	ADAMTS7	0.405	0.737	3
Q9UP79	ENSG00000134917	105355	ADAMTS8	0.001	0.018	2
Q9UP79	ENSG00000134917	105356	ADAMTS8	0.477	0.278	3
Q9UP79	ENSG00000134917	19217	ADAMTS8	-1.451	-1.548	3
Q9P2N4	ENSG00000163638	104228	ADAMTS9	-0.26	-0.278	3
Q9P2N4	ENSG00000163638	104229	ADAMTS9	0.376	0.151	2
Q9P2N4	ENSG00000163638	28251	ADAMTS9	0.333	0.26	3
Q8N6G6	ENSG00000178031	104211	ADAMTSL1	-0.188	0.057	4
Q8N6G6	ENSG00000178031	104212	ADAMTSL1	0.92	0.696	3
Q8N6G6	ENSG00000178031	37214	ADAMTSL1	-0.423	-0.398	1
Q86TH1	ENSG00000197859	105363	ADAMTSL2	0.487	0.838	1
Q86TH1	ENSG00000197859	105364	ADAMTSL2	-0.132	0.034	3
P82987	ENSG00000156218	150068	ADAMTSL3	-0.854	-0.854	1
P82987	ENSG00000156218	150069	ADAMTSL3	-0.325	-0.399	4
P82987	ENSG00000156218	150070	ADAMTSL3	0.955	1.219	3
O75689	ENSG00000105963	18851	ADAP1	-0.079	-0.052	3
O75689	ENSG00000105963	18945	ADAP1	-0.282	-0.004	3
Q9NPF8	ENSG00000184060	26882	ADAP2	0.24	0.288	3
Q9NPF8	ENSG00000184060	27070	ADAP2	-0.333	-0.248	3
P55265	ENSG00000160710	119580	ADAR	-0.578	-0.504	3
P55265	ENSG00000160710	119582	ADAR	-0.581	-0.723	3
P78563	ENSG00000197381	119780	ADARB1	0.822	0.902	3
P78563	ENSG00000197381	119781	ADARB1	-0.322	-0.373	3
P78563	ENSG00000197381	119782	ADARB1	-0.351	-0.399	3
Q9NS39	ENSG00000185736	27212	ADARB2	-0.737	-0.692	3
Q9NS39	ENSG00000185736	27301	ADARB2	-0.387	-0.402	3
Q9BUB4	ENSG00000065457	119762	ADAT1	-1.214	-1.186	3
Q9BUB4	ENSG00000065457	119763	ADAT1	-0.46	-0.18	3
Q86TW2	ENSG00000063761	1176	ADCK1	-2.396	-2.325	1
Q86TW2	ENSG00000063761	1271	ADCK1	-0.942	-0.595	4
Q86TW2	ENSG00000063761	1366	ADCK1	-0.297	-0.299	3
Q7Z695	ENSG00000133597	1125	ADCK2	-0.435	-1.224	1
Q7Z695	ENSG00000133597	1126	ADCK2	0.202	0.471	3
Q7Z695	ENSG00000133597	1127	ADCK2	-0.518	-0.524	2
Q8NI60	ENSG00000163050	1032	ADCK3	-0.216	-0.67	1
Q8NI60	ENSG00000163050	1033	ADCK3	0.609	0.453	4
Q8NI60	ENSG00000163050	110979	ADCK3	0.001	0.163	3
Q96D53	ENSG00000123815	1069	ADCK4	-0.108	-0.095	3
Q96D53	ENSG00000123815	1070	ADCK4	-0.991	-1.207	1
Q3MIX3	ENSG00000173137	103781	ADCK5	-0.263	-0.489	2
Q3MIX3	ENSG00000173137	103783	ADCK5	0.293	0.207	3
Q3MIX3	ENSG00000173137	43144	ADCK5	1.171	0.58	1
Q08828	ENSG00000164742	119823	ADCY1	-0.001	0.115	2
Q08828	ENSG00000164742	119824	ADCY1	0.46	0.2	3
Q96PN6	ENSG00000143199	119798	ADCY10	0.118	0.163	3
Q96PN6	ENSG00000143199	119800	ADCY10	2.032	2.149	3
Q08462	ENSG00000078295	119808	ADCY2	0.259	0.125	2
Q08462	ENSG00000078295	119809	ADCY2	-1.028	-0.901	3
O60266	ENSG00000138031	119671	ADCY3	0.701	0.397	3
O60266	ENSG00000138031	119672	ADCY3	-0.043	-0.114	3
Q8NFM4	ENSG00000129467	119863	ADCY4	-0.38	-0.285	3
Q8NFM4	ENSG00000129467	119864	ADCY4	-0.181	-0.248	3
O95622	ENSG00000173175	148247	ADCY5	0.039	0.01	3
O95622	ENSG00000173175	148248	ADCY5	0.987	0.797	3
O43306	ENSG00000174233	119776	ADCY6	0.652	0.626	3
O43306	ENSG00000174233	119777	ADCY6	-0.331	-0.272	3
P51828	ENSG00000121281	119583	ADCY7	-0.039	0.383	3
P51828	ENSG00000121281	119584	ADCY7	-0.056	-0.016	3
P40145	ENSG00000155897	119586	ADCY8	-0.711	-0.943	3
P40145	ENSG00000155897	119587	ADCY8	0.012	0.14	3
O60503	ENSG00000162104	116942	ADCY9	0.164	-0.134	3
O60503	ENSG00000162104	9614	ADCY9	0.977	1.186	3
P18509	ENSG00000141433	119589	ADCYAP1	0.913	0.609	3
P18509	ENSG00000141433	119590	ADCYAP1	0.271	0.276	3
P41586	ENSG00000078549	1776	ADCYAP1R1	-0.737	-0.822	1
P41586	ENSG00000078549	1869	ADCYAP1R1	0.871	0.896	3
P41586	ENSG00000078549	1954	ADCYAP1R1	0.311	0.311	3
P07327	ENSG00000187758	45939	ADH1A	0.049	0.044	3
P07327	ENSG00000187758	8874	ADH1A	-0.331	-0.398	3
P07327	ENSG00000187758	8969	ADH1A	-0.326	-0.837	1
P00325	ENSG00000196616	8875	ADH1B	-0.512	-0.722	3
P00325	ENSG00000196616	8970	ADH1B	0.965	0.946	2
P00325	ENSG00000196616	9062	ADH1B	0.339	0.317	3
P00326	ENSG00000248144	8876	ADH1C	-0.013	0.652	3
P00326	ENSG00000248144	8971	ADH1C	0.395	1.003	1
P00326	ENSG00000248144	9063	ADH1C	0.426	0.421	3
P08319	ENSG00000198099	106186	ADH4	0.525	0.793	3
P08319	ENSG00000198099	106187	ADH4	0.164	0.381	3
P08319	ENSG00000198099	106188	ADH4	-0.239	-0.236	3
P11766	ENSG00000197894	106189	ADH5	-0.279	0.031	3
P11766	ENSG00000197894	106190	ADH5	-1.087	-0.943	3
P11766	ENSG00000197894	106191	ADH5	0.166	0.14	3
P28332	ENSG00000172955	106193	ADH6	0.639	0.744	3
P28332	ENSG00000172955	106194	ADH6	-0.076	-0.048	3
P40394	ENSG00000196344	8880	ADH7	0.19	-0.15	3
P40394	ENSG00000196344	8975	ADH7	-0.66	-0.496	3
P40394	ENSG00000196344	9067	ADH7	0.125	0.127	3
Q8IWW8	ENSG00000147576	110045	ADHFE1	0.211	0.039	3
Q8IWW8	ENSG00000147576	110046	ADHFE1	0.205	0.17	3
Q8IWW8	ENSG00000147576	37493	ADHFE1	2.461	1.787	3
Q9BV57	ENSG00000182551	26581	ADI1	-0.277	-0.294	3
Q9BV57	ENSG00000182551	26771	ADI1	-0.136	-0.301	1
Q15848	ENSG00000181092	15206	ADIPOQ	-0.053	0.507	3
Q15848	ENSG00000181092	15301	ADIPOQ	-0.853	-0.89	3
Q96A54	ENSG00000159346	111935	ADIPOR1	0.709	0.605	2
Q96A54	ENSG00000159346	111936	ADIPOR1	-0.194	-0.232	3
Q96A54	ENSG00000159346	23627	ADIPOR1	-0.23	-0.161	3
Q86V24	ENSG00000006831	112201	ADIPOR2	0.358	0.793	3
Q86V24	ENSG00000006831	112202	ADIPOR2	-0.287	-0.245	3
Q86V24	ENSG00000006831	112203	ADIPOR2	0.452	0.364	2
P55263	ENSG00000156110	1474	ADK	-1.475	-0.705	1
P55263	ENSG00000156110	1568	ADK	-0.049	0.024	2
P55263	ENSG00000156110	1658	ADK	-0.458	-0.154	3
P30542	ENSG00000163485	1721	ADORA1	1.323	2.372	1
P30542	ENSG00000163485	1817	ADORA1	0.206	0.269	3
P30542	ENSG00000163485	1907	ADORA1	0.01	0.044	3
P29275	ENSG00000170425	1722	ADORA2B	-0.081	-0.565	1
P29275	ENSG00000170425	1818	ADORA2B	0.578	0.613	3
P29275	ENSG00000170425	1908	ADORA2B	-0.626	-0.518	3
P54922	ENSG00000144843	119106	ADPRH	-0.144	0.196	3
P54922	ENSG00000144843	119107	ADPRH	-0.18	-0.088	3
Q8NDY3	ENSG00000153531	119389	ADPRHL1	0.158	-0.056	3
Q8NDY3	ENSG00000153531	119390	ADPRHL1	-1.205	-1.177	3
P35348	ENSG00000120907	6652	ADRA1A	-0.316	-0.672	1
P35348	ENSG00000120907	6748	ADRA1A	-1.976	-1.805	3
P35348	ENSG00000120907	6838	ADRA1A	0.686	0.383	3
P35368	ENSG00000170214	1724	ADRA1B	1.269	0.989	1
P35368	ENSG00000170214	1820	ADRA1B	0.766	0.132	3
P35368	ENSG00000170214	1910	ADRA1B	-0.223	-0.182	3
P25100	ENSG00000171873	45940	ADRA1D	-0.912	-0.427	3
P25100	ENSG00000171873	6405	ADRA1D	-1.412	-1.217	2
P25100	ENSG00000171873	6501	ADRA1D	0.682	0.744	3
P08913	ENSG00000150594	1725	ADRA2A	1.136	0.674	1
P08913	ENSG00000150594	1821	ADRA2A	-0.256	-0.597	3
P08913	ENSG00000150594	1911	ADRA2A	0.339	0.329	3
P18089	ENSG00000274286	1726	ADRA2B	-1.812	-1.826	1
P18089	ENSG00000274286	1822	ADRA2B	-0.081	-0.201	3
P18089	ENSG00000274286	1912	ADRA2B	-0.021	0.024	3
P18825	ENSG00000184160	1727	ADRA2C	0.381	-0.331	1
P18825	ENSG00000184160	1823	ADRA2C	-0.601	-0.842	3
P18825	ENSG00000184160	1913	ADRA2C	0.605	0.437	3
P08588	ENSG00000043591	41612	ADRB1	-1.501	-0.911	1
P08588	ENSG00000043591	41703	ADRB1	-0.155	0.003	3
P08588	ENSG00000043591	41783	ADRB1	0.987	1.046	3
P07550	ENSG00000169252	1707	ADRB2	-3.003	-3.38	1
P07550	ENSG00000169252	1803	ADRB2	0.312	0.345	3
P07550	ENSG00000169252	1894	ADRB2	0.303	0.314	3
P13945	ENSG00000188778	1708	ADRB3	-0.854	-0.287	1
P13945	ENSG00000188778	1804	ADRB3	-0.862	-0.839	3
P13945	ENSG00000188778	1895	ADRB3	0.519	0.456	3
P25098	ENSG00000173020	103304	ADRBK1	-0.083	-0.012	3
P25098	ENSG00000173020	145	ADRBK1	-1.2	-0.646	1
P25098	ENSG00000173020	147	ADRBK1	1.07	1.038	2
P35626	ENSG00000100077	628	ADRBK2	3.821	3.486	1
P35626	ENSG00000100077	629	ADRBK2	0.716	0.47	2
P35626	ENSG00000100077	630	ADRBK2	0.105	0.017	3
P30566	ENSG00000239900	121214	ADSL	-0.075	0.046	3
P30566	ENSG00000239900	121215	ADSL	-0.245	-0.283	3
Q8N142	ENSG00000185100	118083	ADSSL1	-0.122	-0.35	3
Q8N142	ENSG00000185100	38491	ADSSL1	0.236	0.31	3
Q8IUX7	ENSG00000106624	103994	AEBP1	-0.306	-0.237	3
Q8IUX7	ENSG00000106624	3174	AEBP1	0.443	0.517	2
Q8IUX7	ENSG00000106624	3266	AEBP1	-0.581	-0.673	3
Q6ZN18	ENSG00000139154	39787	AEBP2	-0.077	-0.122	1
Q6ZN18	ENSG00000139154	39881	AEBP2	-0.002	-0.115	4
Q6ZN18	ENSG00000139154	39972	AEBP2	-0.093	-0.354	3
Q08117	ENSG00000104964	9433	AES	0.741	1.054	1
Q08117	ENSG00000104964	9529	AES	0.181	0.08	4
Q08117	ENSG00000104964	9622	AES	0.037	0.049	3
P51825	ENSG00000172493	2857	AFF1	1.396	1.74	1
P51825	ENSG00000172493	2950	AFF1	0.141	0.208	4
P51825	ENSG00000172493	3042	AFF1	0.384	0.352	3
P51826	ENSG00000144218	4214	AFF3	-0.417	-1.163	1
P51826	ENSG00000144218	4310	AFF3	0.1	0.108	4
P51826	ENSG00000144218	4400	AFF3	0.884	0.973	2
Q9Y4W6	ENSG00000141385	104095	AFG3L2	0.55	0.255	3
Q9Y4W6	ENSG00000141385	104096	AFG3L2	-0.201	0.143	2
Q9Y4W6	ENSG00000141385	104097	AFG3L2	0.337	0.2	3
P43652	ENSG00000079557	9436	AFM	-0.452	-0.468	3
P43652	ENSG00000079557	9532	AFM	0.142	-0.026	3
P43652	ENSG00000079557	9625	AFM	-0.159	-0.115	3
Q63HM1	ENSG00000183077	279560	AFMID	0.523	0.527	3
Q63HM1	ENSG00000183077	279561	AFMID	-0.43	-0.78	3
P02771	ENSG00000081051	9437	AFP	0.087	0.247	2
P02771	ENSG00000081051	9533	AFP	-1.034	-1.222	3
P02771	ENSG00000081051	9626	AFP	-0.709	-0.69	3
P20933	ENSG00000038002	121217	AGA	0.394	0.368	2
P20933	ENSG00000038002	121218	AGA	-1.231	-1.093	3
P20933	ENSG00000038002	121219	AGA	0.718	0.572	3
Q99490	ENSG00000135439	43392	AGAP2	-0.519	-0.428	3
Q99490	ENSG00000135439	43484	AGAP2	-0.059	-0.051	3
Q96P47	ENSG00000133612	33471	AGAP3	-0.843	-1.025	3
Q96P47	ENSG00000133612	33563	AGAP3	0.061	0.129	3
Q5U5Z8	ENSG00000165923	104174	AGBL2	-0.28	-0.513	3
Q5U5Z8	ENSG00000165923	104175	AGBL2	-0.239	-0.218	3
Q5U5Z8	ENSG00000165923	104176	AGBL2	-0.373	-0.33	3
Q8NEM8	ENSG00000146856	149325	AGBL3	0.5	0.433	3
Q8NEM8	ENSG00000146856	149326	AGBL3	-2.197	-2.062	3
Q5VU57	ENSG00000186094	104262	AGBL4	-0.541	-0.757	2
Q5VU57	ENSG00000186094	104263	AGBL4	-0.098	-0.094	3
Q5VU57	ENSG00000186094	104264	AGBL4	0.569	0.821	3
Q15109	ENSG00000204305	110857	AGER	0.439	0.085	3
Q15109	ENSG00000204305	110859	AGER	-0.555	-0.584	3
P52594	ENSG00000173744	14666	AGFG1	0.475	0.228	3
P52594	ENSG00000173744	14759	AGFG1	-0.51	-0.505	3
O95081	ENSG00000106351	17173	AGFG2	0.742	1.147	3
O95081	ENSG00000106351	17267	AGFG2	0.07	0.057	3
O95081	ENSG00000106351	17357	AGFG2	-0.075	-0.103	3
Q53H12	ENSG00000262327	1166	AGK	0.096	0.175	2
Q53H12	ENSG00000262327	1261	AGK	-0.696	-0.648	3
P35573	ENSG00000162688	110577	AGL	-0.955	-1.246	3
P35573	ENSG00000162688	110578	AGL	-0.143	-0.005	3
Q9BSE5	ENSG00000116771	119367	AGMAT	-0.788	-0.799	3
Q9BSE5	ENSG00000116771	119369	AGMAT	-0.159	0.189	3
Q9UL18	ENSG00000092847	19637	AGO1	0.153	0.649	1
Q9UL18	ENSG00000092847	19728	AGO1	0.653	0.725	4
Q9UL18	ENSG00000092847	19814	AGO1	-0.628	-0.653	3
Q9UKV8	ENSG00000123908	19612	AGO2	-0.873	-0.935	1
Q9UKV8	ENSG00000123908	19706	AGO2	-0.211	-0.342	4
Q9UKV8	ENSG00000123908	19794	AGO2	-0.607	-0.797	3
Q99943	ENSG00000227642	111680	AGPAT1	0.261	0.257	3
Q99943	ENSG00000227642	17828	AGPAT1	-1.414	-1.175	2
Q99943	ENSG00000227642	46159	AGPAT1	-0.694	-0.336	3
O15120	ENSG00000169692	284739	AGPAT2	0.614	0.705	3
O15120	ENSG00000169692	45149	AGPAT2	-1.8	-1.863	2
O15120	ENSG00000169692	45244	AGPAT2	1.243	0.834	3
Q9NRZ7	ENSG00000160216	112077	AGPAT3	0.861	0.875	3
Q9NRZ7	ENSG00000160216	112078	AGPAT3	-0.023	-0.086	3
Q9NRZ7	ENSG00000160216	112079	AGPAT3	-0.185	-0.396	2
Q9NRZ5	ENSG00000026652	112080	AGPAT4	-0.049	-0.039	3
Q9NRZ5	ENSG00000026652	112081	AGPAT4	0.243	0.339	2
Q9NRZ5	ENSG00000026652	28177	AGPAT4	-0.09	-0.109	3
Q9NUQ2	ENSG00000155189	112027	AGPAT5	-0.492	-0.507	3
Q9NUQ2	ENSG00000155189	112029	AGPAT5	0.432	0.663	2
Q86UL3	ENSG00000158669	128415	AGPAT6	0.047	-0.022	2
Q86UL3	ENSG00000158669	128416	AGPAT6	1.149	1.265	2
Q86UL3	ENSG00000158669	128417	AGPAT6	0.64	0.552	3
O00116	ENSG00000018510	117182	AGPS	0.08	-0.045	2
O00116	ENSG00000018510	119196	AGPS	0.092	-0.252	3
O00116	ENSG00000018510	119197	AGPS	-0.312	-0.264	3
P01019	ENSG00000135744	118528	AGT	-1.352	-1.391	3
P01019	ENSG00000135744	118529	AGT	0.505	0.548	3
Q9UPW5	ENSG00000135049	136844	AGTPBP1	-0.028	-0.08	3
Q9UPW5	ENSG00000135049	136845	AGTPBP1	-0.496	-0.749	3
P30556	ENSG00000144891	1988	AGTR1	0.755	0.841	1
P30556	ENSG00000144891	2083	AGTR1	1.889	1.984	3
P30556	ENSG00000144891	2174	AGTR1	-0.432	-0.173	3
P50052	ENSG00000180772	1728	AGTR2	0.607	-0.141	1
P50052	ENSG00000180772	1824	AGTR2	-0.075	0.146	3
P50052	ENSG00000180772	1914	AGTR2	-1.127	-1.198	3
P21549	ENSG00000172482	110580	AGXT	-0.274	-0.207	2
P21549	ENSG00000172482	110581	AGXT	0.389	0.556	2
P21549	ENSG00000172482	110582	AGXT	0.763	0.715	3
Q9BYV1	ENSG00000113492	112251	AGXT2	-0.035	0.095	3
Q9BYV1	ENSG00000113492	112252	AGXT2	-0.385	-0.405	3
Q9BYV1	ENSG00000113492	112253	AGXT2	-0.768	-0.334	3
P23526	ENSG00000101444	119088	AHCY	-0.281	0.012	2
P23526	ENSG00000101444	119089	AHCY	1.682	1.83	3
O43865	ENSG00000168710	108068	AHCYL1	-0.797	-0.732	3
P35869	ENSG00000106546	106524	AHR	0.33	0.309	2
P35869	ENSG00000106546	114173	AHR	0.559	0.7	3
A9YTQ3	ENSG00000063438	112108	AHRR	1.38	1.467	1
A9YTQ3	ENSG00000063438	112109	AHRR	0.281	0.357	4
A9YTQ3	ENSG00000063438	112110	AHRR	-0.185	0.096	3
O95433	ENSG00000100591	19588	AHSA1	-0.12	-0.083	3
O95433	ENSG00000100591	19683	AHSA1	-0.334	-0.263	2
Q719I0	ENSG00000173209	120738	AHSA2	0.549	0.515	2
Q719I0	ENSG00000173209	120739	AHSA2	0.957	0.922	3
Q9NZD4	ENSG00000169877	24651	AHSP	-0.659	-1.145	1
Q9NZD4	ENSG00000169877	24744	AHSP	0.916	0.676	4
Q9NZD4	ENSG00000169877	24830	AHSP	-0.003	0.084	3
Q9GZX7	ENSG00000111732	119811	AICDA	0.524	0.449	3
Q9GZX7	ENSG00000111732	119813	AICDA	-0.729	-0.533	3
P55008	ENSG00000237727	10040	AIF1	0.983	1.125	1
P55008	ENSG00000237727	10130	AIF1	-1.058	-1.024	4
P55008	ENSG00000237727	10217	AIF1	0.493	0.358	3
O95831	ENSG00000156709	117234	AIFM1	0.035	0.366	3
O95831	ENSG00000156709	117235	AIFM1	0.336	0.238	3
Q9BRQ8	ENSG00000042286	109807	AIFM2	0.098	0.013	3
Q9BRQ8	ENSG00000042286	117699	AIFM2	0.054	0.137	3
Q9BRQ8	ENSG00000042286	117700	AIFM2	0.511	0.195	3
Q96NN9	ENSG00000183773	117749	AIFM3	-1.192	-0.614	2
Q96NN9	ENSG00000183773	119392	AIFM3	0.121	0.004	3
Q96NN9	ENSG00000183773	119515	AIFM3	0.153	0.199	3
O00170	ENSG00000110711	13859	AIP	0.87	1.129	1
O00170	ENSG00000110711	13951	AIP	-0.894	-0.47	4
Q9NZN9	ENSG00000129221	108522	AIPL1	-0.497	-0.58	4
Q9NZN9	ENSG00000129221	111867	AIPL1	0.004	-0.072	3
Q9NZN9	ENSG00000129221	21211	AIPL1	0.699	0.587	1
O43918	ENSG00000160224	41604	AIRE	1.202	0.604	1
O43918	ENSG00000160224	41699	AIRE	-0.112	-0.312	4
O43918	ENSG00000160224	41780	AIRE	0.209	0.501	3
Q9UKB5	ENSG00000196581	123153	AJAP1	-0.192	-0.218	3
Q9UKB5	ENSG00000196581	123155	AJAP1	-0.79	-0.699	3
Q96IF1	ENSG00000129474	109830	AJUBA	-0.007	-0.106	3
Q96IF1	ENSG00000129474	35039	AJUBA	-0.551	-0.463	2
P00568	ENSG00000106992	65	AK1	-1.423	-1.707	1
P00568	ENSG00000106992	66	AK1	0.628	0.749	2
P54819	ENSG00000004455	147152	AK2	0.09	0.179	3
P54819	ENSG00000004455	41652	AK2	1.201	1.258	1
P54819	ENSG00000004455	41815	AK2	0.148	0.169	2
Q9UIJ7	ENSG00000147853	1002	AK3	0.144	-0.235	3
Q9UIJ7	ENSG00000147853	1004	AK3	0.671	0.674	1
Q9UIJ7	ENSG00000147853	103356	AK3	0.451	0.569	2
P27144	ENSG00000162433	147500	AK4	-0.197	-0.358	2
P27144	ENSG00000162433	242490	AK4	-0.412	-0.426	3
P27144	ENSG00000162433	917	AK4	-0.451	-0.13	1
Q9Y6K8	ENSG00000154027	872	AK5	0.272	0.423	2
Q9Y6K8	ENSG00000154027	873	AK5	-0.812	-0.75	1
Q9Y6K8	ENSG00000154027	874	AK5	0.174	0.3	2
Q9Y3D8	ENSG00000279247	214206	AK6	-0.09	0.346	3
Q9Y3D8	ENSG00000279247	214207	AK6	-0.03	-0.129	3
Q96M32	ENSG00000140057	129427	AK7	0.551	0.595	1
Q96M32	ENSG00000140057	129428	AK7	1.394	1.645	2
Q96M32	ENSG00000140057	129429	AK7	0.012	0.27	3
Q92667	ENSG00000121057	139096	AKAP1	-0.055	-0.191	3
Q92667	ENSG00000121057	139097	AKAP1	-0.912	-0.709	3
O43572	ENSG00000108599	136308	AKAP10	-0.337	-0.4	3
O43572	ENSG00000108599	136309	AKAP10	0.656	0.638	3
Q9UKA4	ENSG00000023516	136938	AKAP11	-0.1	-0.216	3
Q9UKA4	ENSG00000023516	136939	AKAP11	0.229	0.132	3
Q02952	ENSG00000131016	137856	AKAP12	-0.969	-0.818	1
Q02952	ENSG00000131016	137857	AKAP12	-0.031	0.077	2
Q02952	ENSG00000131016	137858	AKAP12	0.308	0.22	3
Q12802	ENSG00000170776	103341	AKAP13	-0.282	-0.116	3
Q12802	ENSG00000170776	1569	AKAP13	0.213	0.347	3
Q86UN6	ENSG00000186471	202311	AKAP14	0.373	0.267	1
Q86UN6	ENSG00000186471	202312	AKAP14	1.146	0.929	2
Q86UN6	ENSG00000186471	242340	AKAP14	0.065	0.314	3
Q02040	ENSG00000197976	15748	AKAP17A	-0.803	-0.87	3
Q02040	ENSG00000197976	15843	AKAP17A	-0.605	-0.594	3
O75969	ENSG00000111254	135788	AKAP3	0.529	0.474	3
O75969	ENSG00000111254	135789	AKAP3	0.133	-0.165	3
Q5JQC9	ENSG00000147081	137315	AKAP4	-0.458	-0.07	3
Q5JQC9	ENSG00000147081	137316	AKAP4	-1.02	-0.984	3
P24588	ENSG00000179841	137774	AKAP5	-0.239	-0.326	3
P24588	ENSG00000179841	15339	AKAP5	-0.92	-0.667	3
Q13023	ENSG00000151320	137533	AKAP6	-0.784	-0.708	2
Q13023	ENSG00000151320	137534	AKAP6	-0.083	-0.339	3
Q9P0M2	ENSG00000118507	138632	AKAP7	0.467	0.253	1
Q9P0M2	ENSG00000118507	138633	AKAP7	-0.757	-0.722	2
Q9P0M2	ENSG00000118507	138634	AKAP7	0.271	0.37	3
O43823	ENSG00000105127	135514	AKAP8	-0.305	1.221	1
O43823	ENSG00000105127	135515	AKAP8	-0.649	-0.231	2
O43823	ENSG00000105127	135516	AKAP8	-0.195	-0.077	3
Q9ULX6	ENSG00000011243	147522	AKAP8L	-0.423	-0.21	2
Q9ULX6	ENSG00000011243	21328	AKAP8L	-0.551	-0.444	3
Q99996	ENSG00000127914	138647	AKAP9	0.553	0.723	3
Q99996	ENSG00000127914	138648	AKAP9	-1.182	-1.149	3
P14550	ENSG00000117448	107932	AKR1A1	1.707	1.54	2
P14550	ENSG00000117448	113290	AKR1A1	-0.843	-0.755	3
P14550	ENSG00000117448	113291	AKR1A1	0.298	0.226	3
P15121	ENSG00000085662	111006	AKR1B1	-0.766	-0.999	2
P15121	ENSG00000085662	111007	AKR1B1	-0.085	-0.061	3
P15121	ENSG00000085662	111008	AKR1B1	-0.079	-0.046	3
O60218	ENSG00000198074	112090	AKR1B10	-1.716	-1.661	3
O60218	ENSG00000198074	43766	AKR1B10	0.563	0.504	2
Q04828	ENSG00000187134	256486	AKR1C1	0.084	0.095	3
Q04828	ENSG00000187134	44785	AKR1C1	-0.617	-0.495	3
Q04828	ENSG00000187134	9727	AKR1C1	0.053	0.041	3
P52895	ENSG00000151632	122460	AKR1C2	0.329	0.663	3
P52895	ENSG00000151632	41642	AKR1C2	0.062	0.033	3
P52895	ENSG00000151632	41730	AKR1C2	-1.024	-1.076	3
P42330	ENSG00000196139	13630	AKR1C3	0.609	0.554	3
P42330	ENSG00000196139	13723	AKR1C3	0.409	0.376	3
P17516	ENSG00000198610	10525	AKR1C4	0.104	0.064	3
P17516	ENSG00000198610	10619	AKR1C4	0.404	0.412	3
P17516	ENSG00000198610	45997	AKR1C4	-0.844	-0.772	3
P51857	ENSG00000122787	107916	AKR1D1	-0.719	-0.901	3
P51857	ENSG00000122787	107917	AKR1D1	1.345	0.787	3
Q96JD6	ENSG00000165568	112245	AKR1E2	0.913	0.718	2
Q96JD6	ENSG00000165568	112246	AKR1E2	0.22	0.234	3
Q96JD6	ENSG00000165568	112247	AKR1E2	0.26	0.156	2
O43488	ENSG00000053371	122532	AKR7A2	-1.189	-1.323	2
O43488	ENSG00000053371	122533	AKR7A2	-0.315	-0.301	3
O43488	ENSG00000053371	4795	AKR7A2	-0.816	-0.602	3
O95154	ENSG00000162482	111778	AKR7A3	-0.764	-0.659	3
O95154	ENSG00000162482	118230	AKR7A3	0.19	0.09	2
O95154	ENSG00000162482	19474	AKR7A3	-0.07	-0.091	3
P31749	ENSG00000142208	42811	AKT1	0.489	0.456	3
P31749	ENSG00000142208	632	AKT1	-0.71	-0.112	1
P31749	ENSG00000142208	633	AKT1	-0.872	-0.963	2
P31751	ENSG00000105221	103305	AKT2	-0.728	-0.529	3
P31751	ENSG00000105221	149	AKT2	-2.167	-2.001	1
P31751	ENSG00000105221	150	AKT2	1.833	2.171	1
Q9Y243	ENSG00000275199	110901	AKT3	-1.056	-1.02	1
Q9Y243	ENSG00000275199	695	AKT3	-0.936	-1.063	2
Q9Y243	ENSG00000275199	697	AKT3	-0.177	-0.304	3
Q9H8T0	ENSG00000166971	121906	AKTIP	0.093	0.188	3
Q9H8T0	ENSG00000166971	121908	AKTIP	-0.244	0.132	2
P13716	ENSG00000148218	120170	ALAD	-0.098	-0.272	3
P13716	ENSG00000148218	120171	ALAD	0.074	-0.268	3
P13196	ENSG00000023330	116883	ALAS1	-0.846	-0.878	2
P13196	ENSG00000023330	116884	ALAS1	0.299	0.722	3
P13196	ENSG00000023330	116885	ALAS1	-0.178	-0.184	3
P22557	ENSG00000158578	116793	ALAS2	0.739	1.159	2
P22557	ENSG00000158578	284609	ALAS2	0.272	0.191	3
P22557	ENSG00000158578	284610	ALAS2	-0.028	-0.064	3
P02768	ENSG00000163631	8595	ALB	-0.168	-0.251	3
P02768	ENSG00000163631	8691	ALB	0.096	0.206	2
P02768	ENSG00000163631	8784	ALB	0.176	0.071	3
Q8IZ83	ENSG00000161618	110271	ALDH16A1	0.475	0.448	3
Q8IZ83	ENSG00000161618	40033	ALDH16A1	-0.344	0.528	3
Q8IZ83	ENSG00000161618	40210	ALDH16A1	-0.045	0.079	3
P54886	ENSG00000059573	345	ALDH18A1	-0.097	-0.123	3
P54886	ENSG00000059573	346	ALDH18A1	0.092	0.033	3
P00352	ENSG00000165092	106195	ALDH1A1	0.359	0.611	3
P00352	ENSG00000165092	106196	ALDH1A1	-0.133	0.088	3
P00352	ENSG00000165092	106197	ALDH1A1	-0.061	-0.106	3
O94788	ENSG00000128918	107276	ALDH1A2	0.455	0.77	3
O94788	ENSG00000128918	107277	ALDH1A2	-0.135	-0.13	3
O94788	ENSG00000128918	5013	ALDH1A2	0.938	1.6	3
P47895	ENSG00000184254	106204	ALDH1A3	-0.465	-0.399	3
P47895	ENSG00000184254	106205	ALDH1A3	0.451	0.344	3
P47895	ENSG00000184254	106206	ALDH1A3	-0.117	-0.103	3
P30837	ENSG00000137124	106201	ALDH1B1	-0.217	-0.154	3
P30837	ENSG00000137124	106202	ALDH1B1	-1.414	-1.155	3
P30837	ENSG00000137124	106203	ALDH1B1	0.818	0.722	3
O75891	ENSG00000144908	108294	ALDH1L1	-1.391	-1.369	3
O75891	ENSG00000144908	108295	ALDH1L1	-0.099	-0.071	3
O75891	ENSG00000144908	19631	ALDH1L1	0.654	0.581	3
Q3SY69	ENSG00000136010	279987	ALDH1L2	-0.306	0.163	2
Q3SY69	ENSG00000136010	279988	ALDH1L2	1.752	1.282	3
Q3SY69	ENSG00000136010	279989	ALDH1L2	0.072	0.091	3
P05091	ENSG00000111275	9071	ALDH2	0.214	0.238	3
P30838	ENSG00000108602	106198	ALDH3A1	0.592	0.859	3
P30838	ENSG00000108602	106199	ALDH3A1	0.345	0.425	3
P30838	ENSG00000108602	106200	ALDH3A1	0.186	0.242	3
P51648	ENSG00000072210	106072	ALDH3A2	0.366	0.546	3
P51648	ENSG00000072210	106073	ALDH3A2	0.107	0.071	3
P51648	ENSG00000072210	8346	ALDH3A2	0.304	0.183	3
P43353	ENSG00000006534	106207	ALDH3B1	0.586	1.008	3
P43353	ENSG00000006534	8887	ALDH3B1	0.101	-0.258	3
P43353	ENSG00000006534	8982	ALDH3B1	0.75	0.65	3
P48448	ENSG00000132746	106209	ALDH3B2	-0.283	-0.232	3
P48448	ENSG00000132746	8888	ALDH3B2	0.257	0.347	3
P48448	ENSG00000132746	8983	ALDH3B2	-0.949	-0.976	3
P30038	ENSG00000159423	107234	ALDH4A1	1.532	1.546	3
P30038	ENSG00000159423	13635	ALDH4A1	0.529	0.093	3
P30038	ENSG00000159423	13728	ALDH4A1	1.364	1.052	3
P51649	ENSG00000112294	110289	ALDH5A1	-0.693	-0.412	3
P51649	ENSG00000112294	110290	ALDH5A1	-0.573	-0.66	3
P51649	ENSG00000112294	110291	ALDH5A1	-0.344	-0.301	3
Q02252	ENSG00000119711	107761	ALDH6A1	0.875	0.461	3
Q02252	ENSG00000119711	107762	ALDH6A1	-0.05	-0.078	3
Q02252	ENSG00000119711	107763	ALDH6A1	0.26	0.251	3
P49419	ENSG00000164904	106401	ALDH7A1	-0.239	-0.364	3
P49419	ENSG00000164904	106402	ALDH7A1	-0.164	-0.144	3
P49419	ENSG00000164904	106403	ALDH7A1	-0.657	-0.45	2
Q9H2A2	ENSG00000118514	109481	ALDH8A1	-0.671	-0.781	3
Q9H2A2	ENSG00000118514	109482	ALDH8A1	0.04	0.027	3
Q9H2A2	ENSG00000118514	109483	ALDH8A1	0.967	0.999	3
P49189	ENSG00000143149	106210	ALDH9A1	0.219	0.6	3
P49189	ENSG00000143149	106211	ALDH9A1	0.226	0.23	3
P49189	ENSG00000143149	106212	ALDH9A1	-0.06	-0.293	3
P04075	ENSG00000149925	121220	ALDOA	-0.736	-0.726	2
P04075	ENSG00000149925	122368	ALDOA	-0.236	0.038	3
P05062	ENSG00000136872	121221	ALDOB	0.048	0.178	2
P05062	ENSG00000136872	122158	ALDOB	0.326	0.66	3
P09972	ENSG00000109107	121524	ALDOC	2.279	1.926	2
P09972	ENSG00000109107	121526	ALDOC	0.122	0.049	3
Q9BT22	ENSG00000033011	112066	ALG1	0.946	1.083	3
Q9BT22	ENSG00000033011	112067	ALG1	0.145	-0.1	2
Q9BT22	ENSG00000033011	27930	ALG1	0.261	0.279	3
Q9BV10	ENSG00000182858	112189	ALG12	0.889	0.739	2
Q9BV10	ENSG00000182858	112190	ALG12	-0.216	-0.27	3
Q9BV10	ENSG00000182858	112191	ALG12	-0.478	-0.081	2
Q9H553	ENSG00000119523	112282	ALG2	0.805	1.307	3
Q9H553	ENSG00000119523	112283	ALG2	-0.567	-0.587	3
Q9H553	ENSG00000119523	112284	ALG2	0.087	0.212	2
Q92685	ENSG00000214160	111603	ALG3	-0.331	-0.445	3
Q9Y673	ENSG00000120697	111829	ALG5	-0.003	-0.041	3
Q9Y673	ENSG00000120697	111830	ALG5	1.102	0.792	3
Q9Y673	ENSG00000120697	111831	ALG5	-0.519	-0.753	3
Q9Y672	ENSG00000088035	111832	ALG6	0.813	0.881	3
Q9Y672	ENSG00000088035	111833	ALG6	-0.309	-0.495	2
Q9Y672	ENSG00000088035	111834	ALG6	0.134	-0.055	3
Q9BVK2	ENSG00000159063	112186	ALG8	0.288	0.182	3
Q9BVK2	ENSG00000159063	112187	ALG8	-0.025	-0.057	3
Q9BVK2	ENSG00000159063	112188	ALG8	-0.101	-0.093	2
Q9H6U8	ENSG00000086848	31532	ALG9	-0.478	-0.394	3
Q9H6U8	ENSG00000086848	31627	ALG9	0.032	-0.075	3
Q9UM73	ENSG00000171094	499	ALK	-0.636	0.314	1
Q9UM73	ENSG00000171094	500	ALK	-0.063	-0.124	3
Q9UM73	ENSG00000171094	501	ALK	-0.041	0.053	1
Q13686	ENSG00000100601	107923	ALKBH1	0.908	0.657	3
Q13686	ENSG00000100601	107924	ALKBH1	-0.549	-0.615	3
Q96BT7	ENSG00000137760	36781	ALKBH8	-0.413	-0.172	3
Q96BT7	ENSG00000137760	36949	ALKBH8	-0.25	-0.142	3
P18054	ENSG00000108839	106213	ALOX12	0.267	-0.219	1
P18054	ENSG00000108839	2265	ALOX12	0.674	0.505	3
P18054	ENSG00000108839	2451	ALOX12	-0.582	-0.339	3
O75342	ENSG00000179477	106383	ALOX12B	0.589	0.566	3
O75342	ENSG00000179477	2305	ALOX12B	0.133	0.148	3
P16050	ENSG00000161905	106384	ALOX15	0.68	1.237	1
P16050	ENSG00000161905	2399	ALOX15	-0.196	-0.115	3
P16050	ENSG00000161905	2486	ALOX15	-0.902	-0.892	3
O15296	ENSG00000179593	2400	ALOX15B	-0.394	-0.271	2
O15296	ENSG00000179593	2487	ALOX15B	0.026	-0.001	3
P09917	ENSG00000012779	106214	ALOX5	-0.046	-0.267	1
P09917	ENSG00000012779	2266	ALOX5	0.8	0.316	3
P09917	ENSG00000012779	2362	ALOX5	0.067	0.022	3
P20292	ENSG00000132965	2321	ALOX5AP	-0.846	-0.825	2
P20292	ENSG00000132965	44891	ALOX5AP	-0.243	-0.445	3
Q9BYJ1	ENSG00000179148	109377	ALOXE3	-1.015	-0.752	3
Q9BYJ1	ENSG00000179148	6029	ALOXE3	0.209	0.113	3
P09923	ENSG00000163295	10043	ALPI	-0.041	-0.19	3
P09923	ENSG00000163295	10133	ALPI	-0.006	0.068	3
P09923	ENSG00000163295	10220	ALPI	0.277	0.193	3
Q96QP1	ENSG00000073331	1074	ALPK1	0.424	0.531	2
Q96QP1	ENSG00000073331	1075	ALPK1	0.043	0.072	3
Q86TB3	ENSG00000198796	111041	ALPK2	-1.103	-1.202	3
Q86TB3	ENSG00000198796	1128	ALPK2	0.614	0.646	1
Q86TB3	ENSG00000198796	1130	ALPK2	0.394	0.818	2
Q96L96	ENSG00000136383	1495	ALPK3	0.002	-0.116	2
Q96L96	ENSG00000136383	1588	ALPK3	-0.527	-0.258	3
Q96L96	ENSG00000136383	1678	ALPK3	1.498	1.815	1
P05186	ENSG00000162551	105815	ALPL	-0.574	-1.176	3
P05186	ENSG00000162551	8596	ALPL	0.3	0.765	3
P05187	ENSG00000163283	10044	ALPP	-0.004	-0.175	3
P05187	ENSG00000163283	122522	ALPP	0.112	0.056	3
P05187	ENSG00000163283	284611	ALPP	0.376	0.251	3
P10696	ENSG00000163286	33193	ALPPL2	-0.082	-1.013	3
P10696	ENSG00000163286	33288	ALPPL2	-0.483	-0.531	3
P10696	ENSG00000163286	46389	ALPPL2	1.291	0.825	3
Q15699	ENSG00000180318	3403	ALX1	-0.169	-0.365	3
Q15699	ENSG00000180318	3499	ALX1	0.807	0.748	3
O95076	ENSG00000156150	3386	ALX3	0.404	0.707	2
O95076	ENSG00000156150	3574	ALX3	0.326	0.388	3
Q9H161	ENSG00000052850	215781	ALX4	0.81	0.827	2
Q9H161	ENSG00000052850	5944	ALX4	0.23	0.136	3
E9PB61	ENSG00000183684	16829	ALYREF	-2.045	-2.026	2
E9PB61	ENSG00000183684	16925	ALYREF	1.392	1.602	3
Q9UHK6	ENSG00000242110	113442	AMACR	-0.343	0.065	3
Q9UHK6	ENSG00000242110	113443	AMACR	-0.368	-0.208	2
Q9UHK6	ENSG00000242110	21203	AMACR	-0.242	-0.206	3
P02760	ENSG00000106927	121326	AMBP	-1.408	-1.374	3
P02760	ENSG00000106927	121328	AMBP	1.921	1.755	3
P17707	ENSG00000123505	118626	AMD1	-0.489	-0.536	2
P17707	ENSG00000123505	284613	AMD1	-0.515	-0.534	3
Q16671	ENSG00000135409	1044	AMHR2	-1.547	-1.851	1
Q16671	ENSG00000135409	1045	AMHR2	0.756	0.649	3
Q16671	ENSG00000135409	1046	AMHR2	-0.153	-0.317	2
P23109	ENSG00000116748	119538	AMPD1	0.132	0.413	3
P23109	ENSG00000116748	119539	AMPD1	1.314	1.708	3
P23109	ENSG00000116748	119540	AMPD1	-0.332	-0.443	3
Q01433	ENSG00000116337	119675	AMPD2	-0.414	-0.233	2
Q01433	ENSG00000116337	119676	AMPD2	-0.322	-0.078	3
Q01433	ENSG00000116337	14149	AMPD2	0.183	0.334	3
Q01432	ENSG00000133805	119559	AMPD3	0.827	0.852	2
Q01432	ENSG00000133805	119561	AMPD3	0.579	0.805	3
P49418	ENSG00000078053	10047	AMPH	0.069	0.63	1
P49418	ENSG00000078053	10137	AMPH	0.577	0.507	4
P49418	ENSG00000078053	10224	AMPH	0.691	0.51	3
P48728	ENSG00000145020	110669	AMT	0.549	-0.002	3
P48728	ENSG00000145020	110670	AMT	-0.95	-1	3
P48728	ENSG00000145020	110671	AMT	0.974	0.698	3
P04746	ENSG00000243480	289163	AMY2A	0.089	0.063	3
P19961	ENSG00000240038	42372	AMY2B	0.397	0.386	3
P19961	ENSG00000240038	42539	AMY2B	0.85	0.404	3
Q400G9	ENSG00000174945	219726	AMZ1	0.945	1.007	3
Q400G9	ENSG00000174945	219727	AMZ1	-0.432	-0.334	3
Q86W34	ENSG00000196704	215842	AMZ2	-0.675	-0.73	3
Q86W34	ENSG00000196704	24827	AMZ2	-0.572	-0.575	2
Q9NYG5	ENSG00000141552	24471	ANAPC11	-0.843	-1.025	3
Q9NYG5	ENSG00000141552	24559	ANAPC11	-0.014	-0.102	3
Q9UJX6	ENSG00000176248	20523	ANAPC2	0.681	0.515	2
Q9UJX6	ENSG00000176248	20612	ANAPC2	-0.18	-0.228	3
P03950	ENSG00000214274	121276	ANG	0.893	1.15	3
P03950	ENSG00000214274	121278	ANG	-0.67	-0.696	3
Q9UNK9	ENSG00000013523	22766	ANGEL1	-0.24	-0.337	1
Q9UNK9	ENSG00000013523	22861	ANGEL1	-0.191	-0.249	3
Q5VTE6	ENSG00000174606	37241	ANGEL2	0.004	0.377	1
Q15389	ENSG00000154188	121279	ANGPT1	0.435	0.393	3
Q15389	ENSG00000154188	121281	ANGPT1	-0.41	-0.623	3
O15123	ENSG00000091879	121282	ANGPT2	-0.664	-0.391	3
O15123	ENSG00000091879	121284	ANGPT2	0.789	0.481	3
Q9Y264	ENSG00000101280	121770	ANGPT4	-1.185	-1.274	2
Q9Y264	ENSG00000101280	121771	ANGPT4	0.435	0.428	3
O95841	ENSG00000116194	121503	ANGPTL1	1.007	1.023	3
O95841	ENSG00000116194	121504	ANGPTL1	2.233	1.981	3
Q9UKU9	ENSG00000136859	121638	ANGPTL2	0.469	0.501	3
Q9UKU9	ENSG00000136859	121639	ANGPTL2	0.293	0.173	3
Q9Y5C1	ENSG00000132855	121708	ANGPTL3	0.684	1.033	3
Q9Y5C1	ENSG00000132855	121709	ANGPTL3	-0.159	-0.186	3
Q86XS5	ENSG00000187151	122097	ANGPTL5	-0.092	-0.285	3
Q86XS5	ENSG00000187151	122098	ANGPTL5	0.865	0.814	3
Q8NI99	ENSG00000130812	121957	ANGPTL6	-0.236	-0.313	3
Q8NI99	ENSG00000130812	121959	ANGPTL6	-0.691	-0.546	3
O43827	ENSG00000171819	121882	ANGPTL7	-0.29	0.168	3
O43827	ENSG00000171819	121883	ANGPTL7	0.485	0.399	3
P16157	ENSG00000029534	28515	ANK1	0.85	0.635	3
P16157	ENSG00000029534	28611	ANK1	0.027	0.02	3
P16157	ENSG00000029534	28704	ANK1	0.13	0.277	3
Q01484	ENSG00000145362	106389	ANK2	-0.372	-0.437	3
Q01484	ENSG00000145362	106391	ANK2	-0.946	-0.729	3
Q12955	ENSG00000151150	147781	ANK3	0.431	0.388	3
Q12955	ENSG00000151150	29014	ANK3	0.409	0.556	3
Q9P2G1	ENSG00000001629	271942	ANKIB1	-0.261	-0.325	3
Q9P2G1	ENSG00000001629	271944	ANKIB1	-0.288	-0.27	3
Q8NFD2	ENSG00000170209	103771	ANKK1	2.296	1.665	1
Q8NFD2	ENSG00000170209	103774	ANKK1	-0.839	-0.673	2
Q8NFD2	ENSG00000170209	103777	ANKK1	0.14	0.122	3
Q9BXX3	ENSG00000148513	121999	ANKRD30A	1.111	1.483	2
Q9BXX3	ENSG00000148513	122001	ANKRD30A	-0.476	-0.827	3
P39687	ENSG00000140350	17661	ANP32A	0.826	0.393	3
P39687	ENSG00000140350	45147	ANP32A	0.291	0.484	3
P39687	ENSG00000140350	45242	ANP32A	-1.646	-1.632	3
P15144	ENSG00000166825	104235	ANPEP	-1.056	-0.749	3
P15144	ENSG00000166825	105315	ANPEP	0.855	0.875	3
P15144	ENSG00000166825	9630	ANPEP	0.593	0.387	2
Q9H6X2	ENSG00000169604	44312	ANTXR1	0.256	-0.071	3
Q9H6X2	ENSG00000169604	44402	ANTXR1	0.094	0.061	3
Q9H6X2	ENSG00000169604	44490	ANTXR1	0.207	-0.176	3
P58335	ENSG00000163297	35885	ANTXR2	0.654	0.344	3
P58335	ENSG00000163297	35981	ANTXR2	-1.434	-1.303	3
P58335	ENSG00000163297	36072	ANTXR2	0.515	0.579	3
P04083	ENSG00000135046	8890	ANXA1	0.644	0.483	3
P04083	ENSG00000135046	9077	ANXA1	0.635	0.564	2
P50995	ENSG00000122359	9450	ANXA11	-0.323	-0.542	3
P50995	ENSG00000122359	9636	ANXA11	-0.387	-0.419	3
P27216	ENSG00000104537	14382	ANXA13	0.789	0.579	3
P27216	ENSG00000104537	14567	ANXA13	0.198	0.187	2
P09525	ENSG00000196975	9447	ANXA4	-0.638	-0.095	3
P09525	ENSG00000196975	9633	ANXA4	-0.182	0.005	3
P08758	ENSG00000164111	9634	ANXA5	0.152	0.77	3
P08133	ENSG00000197043	9449	ANXA6	-1.084	-0.993	3
P08133	ENSG00000197043	9544	ANXA6	0.002	-0.133	3
P08133	ENSG00000197043	9635	ANXA6	-0.136	-0.075	2
P28039	ENSG00000136250	119145	AOAH	-0.183	0.366	3
P28039	ENSG00000136250	119147	AOAH	0.2	0.25	3
P19801	ENSG00000002726	116933	AOC1	-0.377	-0.257	3
P19801	ENSG00000002726	116934	AOC1	0.186	0.102	2
P19801	ENSG00000002726	118598	AOC1	-0.314	-0.274	3
O75106	ENSG00000131480	108260	AOC2	-0.271	-0.185	3
O75106	ENSG00000131480	117444	AOC2	0.237	0.131	3
O75106	ENSG00000131480	2342	AOC2	-0.097	-0.22	2
Q16853	ENSG00000131471	117186	AOC3	-0.854	-0.56	3
Q16853	ENSG00000131471	117187	AOC3	-0.35	-0.287	2
Q16853	ENSG00000131471	117188	AOC3	0.51	0.699	3
Q06278	ENSG00000138356	116949	AOX1	-0.59	-0.693	2
Q06278	ENSG00000138356	116951	AOX1	-0.098	-0.183	3
Q9HCU8	ENSG00000175482	42387	AP003419.11	0.036	0.096	3
Q10567	ENSG00000100280	9431	AP1B1	1.793	1.624	1
Q10567	ENSG00000100280	9527	AP1B1	-0.023	0.163	4
Q10567	ENSG00000100280	9620	AP1B1	-1.202	-1.363	3
O43747	ENSG00000166747	9432	AP1G1	-0.302	-0.323	3
O43747	ENSG00000166747	9528	AP1G1	-1.335	-1.403	2
O43747	ENSG00000166747	9621	AP1G1	0.595	0.624	3
O75843	ENSG00000213983	13823	AP1G2	-0.086	0.161	2
O75843	ENSG00000213983	13918	AP1G2	-0.95	-1.108	2
O75843	ENSG00000213983	46069	AP1G2	1.22	1.201	3
Q9BXS5	ENSG00000072958	34463	AP1M1	0.067	0.553	3
P61966	ENSG00000106367	9694	AP1S1	-0.526	-0.358	3
P61966	ENSG00000106367	9790	AP1S1	0.141	0.155	3
P61966	ENSG00000106367	9882	AP1S1	0.467	-0.8	3
O95782	ENSG00000196961	5397	AP2A1	-0.434	-0.568	3
O95782	ENSG00000196961	5484	AP2A1	-1.167	-1.239	2
O95782	ENSG00000196961	5569	AP2A1	0.452	0.56	3
O94973	ENSG00000183020	19873	AP2A2	-0.332	-0.242	3
O94973	ENSG00000183020	19969	AP2A2	-0.422	-0.205	3
O94973	ENSG00000183020	20062	AP2A2	0.29	0.269	3
P63010	ENSG00000006125	3948	AP2B1	0.636	0.146	1
P63010	ENSG00000006125	4043	AP2B1	-0.156	-0.236	4
P63010	ENSG00000006125	4137	AP2B1	-0.286	-0.286	3
Q13367	ENSG00000103723	14926	AP3B2	0.467	0.465	1
Q13367	ENSG00000103723	15021	AP3B2	-2.127	-1.955	4
Q13367	ENSG00000103723	15112	AP3B2	0.548	0.656	3
Q92572	ENSG00000177879	9695	AP3S1	-0.322	-0.421	3
Q92572	ENSG00000177879	9791	AP3S1	-0.724	-0.663	3
Q92572	ENSG00000177879	9883	AP3S1	1.008	1.101	3
Q9Y6B7	ENSG00000134262	18199	AP4B1	-0.003	0.16	1
Q9Y6B7	ENSG00000134262	18295	AP4B1	0.484	0.247	4
Q9Y6B7	ENSG00000134262	18386	AP4B1	-0.385	-0.352	2
Q9Y587	ENSG00000100478	19151	AP4S1	0.735	-0.606	3
Q9Y587	ENSG00000100478	19243	AP4S1	-0.328	-0.241	3
Q02410	ENSG00000107282	9453	APBA1	-0.689	-0.491	1
Q02410	ENSG00000107282	9548	APBA1	-0.183	-0.29	4
Q02410	ENSG00000107282	9639	APBA1	-0.552	-0.472	3
Q99767	ENSG00000276495	16294	APBA2	1.199	1.308	1
Q99767	ENSG00000276495	16389	APBA2	0.118	0.162	4
Q99767	ENSG00000276495	16479	APBA2	-1.589	-1.605	3
O96018	ENSG00000011132	15544	APBA3	0.509	0.328	4
O96018	ENSG00000011132	15636	APBA3	1.863	1.811	3
P25054	ENSG00000134982	122390	APC	0.08	0.086	3
P25054	ENSG00000134982	42812	APC	0.024	0.156	2
O95996	ENSG00000115266	121574	APC2	-0.58	-0.036	3
O95996	ENSG00000115266	121575	APC2	0.054	0.12	3
P02743	ENSG00000132703	10050	APCS	-3.012	-2.746	1
P02743	ENSG00000132703	10140	APCS	0.388	0.307	4
P02743	ENSG00000132703	10226	APCS	-0.569	-0.458	3
P13798	ENSG00000164062	103881	APEH	-0.299	-0.381	2
P13798	ENSG00000164062	103882	APEH	-0.064	-0.031	3
P13798	ENSG00000164062	103883	APEH	-0.458	-0.086	3
P27695	ENSG00000100823	115223	APEX1	-1.14	-1.006	3
P27695	ENSG00000100823	122166	APEX1	0.167	0.278	3
Q9UBZ4	ENSG00000169188	21584	APEX2	0.975	0.908	3
Q9UBZ4	ENSG00000169188	21675	APEX2	-0.235	-0.05	3
Q96BI3	ENSG00000117362	23642	APH1A	-0.805	-0.637	3
Q96BI3	ENSG00000117362	23734	APH1A	-1.05	-1.076	3
Q8WW43	ENSG00000138613	33185	APH1B	0.558	0.666	3
Q8WW43	ENSG00000138613	46388	APH1B	-1.483	-1.291	2
P35414	ENSG00000134817	1780	APLNR	1.673	1.366	1
P35414	ENSG00000134817	1873	APLNR	-0.254	-0.287	3
P35414	ENSG00000134817	46110	APLNR	-0.045	-0.047	3
P02647	ENSG00000118137	2250	APOA1	-0.017	0.25	3
P02647	ENSG00000118137	2346	APOA1	-1.027	-1.056	3
P02647	ENSG00000118137	2436	APOA1	-0.212	-0.329	2
P02652	ENSG00000158874	10053	APOA2	0.597	0.773	3
P02652	ENSG00000158874	10143	APOA2	1.088	1.08	3
P02652	ENSG00000158874	10229	APOA2	-0.334	-0.224	3
P06727	ENSG00000110244	8599	APOA4	-0.288	-0.53	3
P06727	ENSG00000110244	8695	APOA4	0.322	0.308	3
P06727	ENSG00000110244	8788	APOA4	-0.258	0.152	3
Q6Q788	ENSG00000110243	35650	APOA5	-0.953	-0.794	2
Q6Q788	ENSG00000110243	35746	APOA5	-0.587	-0.364	3
Q6Q788	ENSG00000110243	35835	APOA5	3.618	4.062	3
P04114	ENSG00000084674	120962	APOB	2.831	2.019	1
P04114	ENSG00000084674	120963	APOB	-0.113	-0.181	3
P04114	ENSG00000084674	120964	APOB	0.83	0.994	3
P41238	ENSG00000111701	119148	APOBEC1	1.736	2.069	3
P41238	ENSG00000111701	119149	APOBEC1	-0.937	-0.532	3
P41238	ENSG00000111701	119150	APOBEC1	0.654	1.013	3
Q9Y235	ENSG00000124701	119265	APOBEC2	0.57	0.657	3
Q9Y235	ENSG00000124701	119266	APOBEC2	1.175	0.864	3
P31941	ENSG00000262156	38117	APOBEC3A	0.166	0.402	3
P31941	ENSG00000262156	45715	APOBEC3A	2.687	2.374	3
Q9UH17	ENSG00000179750	15460	APOBEC3B	0.201	-0.301	3
Q9UH17	ENSG00000179750	15554	APOBEC3B	0.868	1.079	3
Q9UH17	ENSG00000179750	15646	APOBEC3B	0.118	-0.103	3
Q9NRW3	ENSG00000244509	21503	APOBEC3C	-0.968	-1.071	3
Q9NRW3	ENSG00000244509	45313	APOBEC3C	-0.627	-0.473	3
Q9NRW3	ENSG00000244509	45409	APOBEC3C	0.502	0.619	3
Q96AK3	ENSG00000243811	38666	APOBEC3D	-0.504	-0.745	3
Q96AK3	ENSG00000243811	38757	APOBEC3D	-0.215	-0.195	3
Q9HC16	ENSG00000239713	29359	APOBEC3G	0.249	0.401	3
Q9HC16	ENSG00000239713	29540	APOBEC3G	-0.327	-0.313	3
Q6NTF7	ENSG00000100298	126464	APOBEC3H	-0.274	-0.266	3
Q6NTF7	ENSG00000100298	126465	APOBEC3H	0.54	0.525	3
P02654	ENSG00000130208	10231	APOC1	-0.657	-1.087	3
P02654	ENSG00000130208	10327	APOC1	0.257	0.142	3
P02654	ENSG00000130208	10421	APOC1	-0.551	-0.647	2
P02656	ENSG00000110245	45917	APOC3	-0.015	0.46	3
P02656	ENSG00000110245	7767	APOC3	-0.364	-0.309	3
P02656	ENSG00000110245	7862	APOC3	-0.146	-0.134	3
P02655	ENSG00000234906	8600	APOC4-APOC2	1.002	0.775	3
P05090	ENSG00000189058	10233	APOD	0.115	-0.018	3
P05090	ENSG00000189058	10329	APOD	0.839	0.829	3
P05090	ENSG00000189058	147171	APOD	0.461	1.13	3
P02649	ENSG00000130203	41598	APOE	0.221	-0.744	3
P02649	ENSG00000130203	41694	APOE	1.848	1.753	3
P02649	ENSG00000130203	41775	APOE	0.428	0.376	3
Q13790	ENSG00000175336	2322	APOF	-0.225	-0.037	3
Q13790	ENSG00000175336	2414	APOF	-0.634	-0.568	3
Q13790	ENSG00000175336	2500	APOF	0.487	-0.033	3
P02749	ENSG00000091583	7768	APOH	-0.208	-0.213	3
P02749	ENSG00000091583	7863	APOH	-0.413	-0.462	3
P02749	ENSG00000091583	7954	APOH	0.621	0.84	3
O95236	ENSG00000128284	38103	APOL3	1.007	0.197	3
O95236	ENSG00000128284	38196	APOL3	0.389	0.3	3
O95236	ENSG00000128284	38278	APOL3	1.521	-0.026	3
Q9BPW4	ENSG00000100336	258919	APOL4	-0.33	-0.387	2
Q9BPW4	ENSG00000100336	261514	APOL4	0.296	0.302	3
Q9BPW4	ENSG00000100336	261515	APOL4	-0.59	-0.809	3
Q9BWW9	ENSG00000128313	32656	APOL5	0.322	0.074	3
Q9BWW9	ENSG00000128313	32749	APOL5	-0.045	-0.063	3
Q9BWW9	ENSG00000128313	32837	APOL5	0.136	-0.112	3
Q9BWW8	ENSG00000221963	32655	APOL6	-0.103	-0.199	2
Q9BWW8	ENSG00000221963	32748	APOL6	-0.338	-0.469	3
Q9BWW8	ENSG00000221963	32836	APOL6	-0.469	-0.662	3
P05067	ENSG00000142192	114058	APP	-0.235	-0.578	3
P05067	ENSG00000142192	118200	APP	-0.281	-0.342	3
Q9UKG1	ENSG00000157500	19673	APPL1	-0.176	0.147	3
Q9UKG1	ENSG00000157500	19763	APPL1	0.552	0.831	3
Q8NEU8	ENSG00000136044	26320	APPL2	0.072	0.005	3
Q8NEU8	ENSG00000136044	26415	APPL2	1.361	0.954	3
Q8NEU8	ENSG00000136044	26509	APPL2	-0.719	-0.64	3
P07741	ENSG00000198931	8790	APRT	0.361	0.466	3
Q7Z2E3	ENSG00000137074	41422	APTX	-0.134	-0.096	3
Q7Z2E3	ENSG00000137074	41510	APTX	-0.803	-0.846	3
Q7Z2E3	ENSG00000137074	41588	APTX	0.1	0.41	3
P29972	ENSG00000240583	146917	AQP1	-0.077	-0.457	3
P29972	ENSG00000240583	8443	AQP1	1.187	1.529	2
P29972	ENSG00000240583	8537	AQP1	0.803	0.689	3
Q96PS8	ENSG00000143595	131704	AQP10	1.295	1.605	2
Q96PS8	ENSG00000143595	35917	AQP10	1.863	1.672	2
Q96PS8	ENSG00000143595	36103	AQP10	0.536	0.566	3
Q8NBQ7	ENSG00000178301	43199	AQP11	-1.227	-1.273	2
Q8NBQ7	ENSG00000178301	43266	AQP11	0.147	0.045	3
P41181	ENSG00000167580	120965	AQP2	-0.284	-0.291	3
P41181	ENSG00000167580	120966	AQP2	0.511	0.459	3
P41181	ENSG00000167580	120967	AQP2	0.074	0.027	2
Q92482	ENSG00000165272	147362	AQP3	0.012	-0.015	3
Q92482	ENSG00000165272	147363	AQP3	1.436	1.432	3
Q92482	ENSG00000165272	15571	AQP3	-0.034	-0.001	3
P55087	ENSG00000171885	147174	AQP4	-0.866	-0.839	3
P55087	ENSG00000171885	147175	AQP4	0.613	0.697	3
P55087	ENSG00000171885	147176	AQP4	0.452	1.288	2
P55064	ENSG00000161798	41653	AQP5	0.782	1.555	3
P55064	ENSG00000161798	41741	AQP5	0.084	0.042	3
P55064	ENSG00000161798	41816	AQP5	-0.244	0.101	3
Q13520	ENSG00000086159	120971	AQP6	-0.264	-0.288	3
Q13520	ENSG00000086159	120972	AQP6	-0.351	-0.051	3
Q13520	ENSG00000086159	7174	AQP6	1.407	1.419	2
O14520	ENSG00000165269	120095	AQP7	0.185	-0.661	3
O14520	ENSG00000165269	120096	AQP7	-0.5	-0.337	3
O94778	ENSG00000103375	147079	AQP8	-0.161	-0.059	3
O94778	ENSG00000103375	147080	AQP8	0.171	0.24	3
O94778	ENSG00000103375	7161	AQP8	0.736	0.873	2
O43315	ENSG00000103569	147777	AQP9	-0.414	0.142	3
O43315	ENSG00000103569	147778	AQP9	-0.158	-0.174	3
O43315	ENSG00000103569	147779	AQP9	0.019	0.124	3
P10275	ENSG00000169083	146896	AR	0.205	0.246	3
P10275	ENSG00000169083	146897	AR	-0.868	-0.746	3
P10275	ENSG00000169083	4096	AR	-0.558	0.013	2
P10398	ENSG00000078061	151	ARAF	0.169	0.526	1
P10398	ENSG00000078061	152	ARAF	-0.662	-0.878	3
P10398	ENSG00000078061	153	ARAF	0.18	0.256	2
Q96P48	ENSG00000186635	22749	ARAP1	0.227	0.069	2
Q96P48	ENSG00000186635	22844	ARAP1	0.442	0.402	3
Q8WZ64	ENSG00000047365	22649	ARAP2	0.737	0.394	3
Q8WZ64	ENSG00000047365	22745	ARAP2	-0.959	-1.543	3
Q8WWN8	ENSG00000120318	127320	ARAP3	-0.772	-0.71	3
Q8WWN8	ENSG00000120318	127321	ARAP3	0.474	0.737	3
Q8WWN8	ENSG00000120318	127322	ARAP3	0.669	0.644	3
P15514	ENSG00000109321	10236	AREG	0.434	1.308	3
P15514	ENSG00000109321	10425	AREG	-1.146	-1.111	3
P84077	ENSG00000143761	10237	ARF1	-0.854	-0.819	3
P84077	ENSG00000143761	10426	ARF1	0.489	0.446	3
P61204	ENSG00000134287	10427	ARF3	-1.538	-1.693	3
P18085	ENSG00000168374	10428	ARF4	-0.093	-0.232	3
P84085	ENSG00000004059	10241	ARF5	0.898	0.909	3
P84085	ENSG00000004059	45989	ARF5	0.364	0.51	3
P62330	ENSG00000165527	10242	ARF6	-0.013	0.131	3
P62330	ENSG00000165527	10430	ARF6	-0.777	-0.749	3
Q8N6T3	ENSG00000101199	41430	ARFGAP1	-0.129	-0.222	3
Q8N6T3	ENSG00000101199	41595	ARFGAP1	0.391	0.363	3
Q9NP61	ENSG00000242247	21609	ARFGAP3	-0.619	-0.921	3
Q9NP61	ENSG00000242247	21700	ARFGAP3	0.704	1.29	3
Q13795	ENSG00000101246	12741	ARFRP1	-0.375	0.168	3
Q13795	ENSG00000101246	12834	ARFRP1	1.137	0.982	3
P05089	ENSG00000118520	119006	ARG1	-0.062	-0.337	3
P05089	ENSG00000118520	119008	ARG1	-0.3	-0.154	3
P78540	ENSG00000081181	119112	ARG2	-0.79	-0.883	3
P78540	ENSG00000081181	119114	ARG2	-0.992	-1.069	3
Q07960	ENSG00000175220	14383	ARHGAP1	-0.933	-0.577	3
Q07960	ENSG00000175220	14568	ARHGAP1	0.696	0.9	3
A1A4S6	ENSG00000071205	31040	ARHGAP10	0.681	0.872	3
A1A4S6	ENSG00000071205	31135	ARHGAP10	0.548	0.39	3
A1A4S6	ENSG00000071205	31229	ARHGAP10	-0.334	-0.424	3
Q8IWW6	ENSG00000165322	26597	ARHGAP12	-0.049	0.17	2
Q8IWW6	ENSG00000165322	26692	ARHGAP12	0.808	0.836	3
Q68EM7	ENSG00000140750	26031	ARHGAP17	0.576	0.458	3
Q68EM7	ENSG00000140750	26221	ARHGAP17	-0.393	-0.396	3
Q5T5U3	ENSG00000107863	28780	ARHGAP21	-0.28	-0.255	3
Q5T5U3	ENSG00000107863	28965	ARHGAP21	0.856	0.799	2
Q9UNA1	ENSG00000145819	22494	ARHGAP26	0.388	0.17	3
Q9UNA1	ENSG00000145819	22590	ARHGAP26	-0.477	-0.175	3
Q52LW3	ENSG00000137962	122573	ARHGAP29	-1.006	-0.589	2
Q52LW3	ENSG00000137962	122574	ARHGAP29	-0.213	-0.121	3
Q7Z6I6	ENSG00000186517	124356	ARHGAP30	-0.218	0.255	3
Q7Z6I6	ENSG00000186517	124357	ARHGAP30	0.613	0.598	3
Q7Z6I6	ENSG00000186517	124358	ARHGAP30	-0.068	-0.126	3
A7KAX9	ENSG00000134909	21792	ARHGAP32	0.146	0.203	3
A7KAX9	ENSG00000134909	21888	ARHGAP32	0.289	0.442	3
O14559	ENSG00000004777	35634	ARHGAP33	0.483	0.466	3
O14559	ENSG00000004777	35730	ARHGAP33	0.565	0.328	3
O14559	ENSG00000004777	35819	ARHGAP33	-0.119	0.142	3
Q9NRY4	ENSG00000160007	107424	ARHGAP35	1.117	1.098	3
Q9NRY4	ENSG00000160007	107426	ARHGAP35	-0.379	-0.28	3
Q9NRY4	ENSG00000160007	111464	ARHGAP35	-0.001	-0.028	3
P98171	ENSG00000089820	10244	ARHGAP4	-0.058	-0.054	3
P98171	ENSG00000089820	10431	ARHGAP4	-0.616	-0.58	3
Q13017	ENSG00000100852	9456	ARHGAP5	0.889	0.739	3
Q13017	ENSG00000100852	9642	ARHGAP5	1.013	0.988	3
Q9BRR9	ENSG00000123329	34278	ARHGAP9	0.229	0.308	3
Q9BRR9	ENSG00000123329	34465	ARHGAP9	0.703	0.292	3
P52565	ENSG00000141522	119694	ARHGDIA	-0.034	-0.203	3
P52565	ENSG00000141522	119907	ARHGDIA	-0.245	-0.257	3
P52566	ENSG00000111348	119593	ARHGDIB	-0.01	0.383	3
P52566	ENSG00000111348	119595	ARHGDIB	0.537	0.384	3
Q99819	ENSG00000242173	119596	ARHGDIG	0.924	0.553	3
Q99819	ENSG00000242173	9458	ARHGDIG	-0.762	-0.773	3
Q92888	ENSG00000076928	119420	ARHGEF1	1.308	1.047	3
Q92888	ENSG00000076928	119421	ARHGEF1	0.68	0.196	3
O15013	ENSG00000274726	21546	ARHGEF10	-0.491	-0.26	3
O15013	ENSG00000274726	21637	ARHGEF10	0.579	1.1	3
O15085	ENSG00000132694	119417	ARHGEF11	-0.631	-0.862	3
O15085	ENSG00000132694	119418	ARHGEF11	-0.195	-0.183	3
Q9NZN5	ENSG00000196914	119312	ARHGEF12	0.234	0.357	3
Q9NZN5	ENSG00000196914	119313	ARHGEF12	2.004	1.811	3
Q6ZSZ5	ENSG00000104880	119316	ARHGEF18	0.44	0.632	3
Q92974	ENSG00000116584	119229	ARHGEF2	2.816	2.874	3
Q92974	ENSG00000116584	119230	ARHGEF2	0.86	0.809	3
Q9NR80	ENSG00000136002	119317	ARHGEF4	-0.61	-0.777	3
Q9NR80	ENSG00000136002	119318	ARHGEF4	-0.214	-0.065	3
Q9NR80	ENSG00000136002	119319	ARHGEF4	0.905	0.645	3
Q15052	ENSG00000129675	119232	ARHGEF6	-0.258	-0.067	3
Q15052	ENSG00000129675	119233	ARHGEF6	-0.085	-0.098	3
Q15052	ENSG00000129675	119234	ARHGEF6	-0.159	-0.3	3
Q14155	ENSG00000102606	119396	ARHGEF7	0.421	0.492	3
Q14155	ENSG00000102606	119397	ARHGEF7	-0.789	-0.814	3
O14497	ENSG00000117713	17140	ARID1A	0.11	-0.23	2
O14497	ENSG00000117713	17234	ARID1A	-0.628	-0.432	3
O14497	ENSG00000117713	17325	ARID1A	-0.553	-0.617	3
Q8NFD5	ENSG00000049618	44543	ARID1B	-0.508	-0.609	3
Q8NFD5	ENSG00000049618	44609	ARID1B	0.099	0.054	3
Q8NFD5	ENSG00000049618	44670	ARID1B	1.361	1.061	3
Q99856	ENSG00000116017	3126	ARID3A	0.033	0.171	3
Q99856	ENSG00000116017	3221	ARID3A	0.589	0.386	3
Q99856	ENSG00000116017	3311	ARID3A	-0.107	-0.888	3
Q8IVW6	ENSG00000179361	17956	ARID3B	0.018	-0.019	3
Q8IVW6	ENSG00000179361	18050	ARID3B	-1.235	-0.883	2
A6NKF2	ENSG00000205143	279570	ARID3C	-0.823	-0.435	2
A6NKF2	ENSG00000205143	279571	ARID3C	0.105	0.011	3
A6NKF2	ENSG00000205143	279572	ARID3C	-0.039	-0.089	3
P29374	ENSG00000032219	4468	ARID4A	1.081	1.076	1
P29374	ENSG00000032219	4564	ARID4A	-0.506	-0.477	4
P29374	ENSG00000032219	4658	ARID4A	-0.839	-0.6	3
Q4LE39	ENSG00000054267	44253	ARID4B	-0.512	-0.472	1
Q4LE39	ENSG00000054267	44346	ARID4B	0.076	0.036	4
Q4LE39	ENSG00000054267	44436	ARID4B	-0.402	-0.277	3
Q03989	ENSG00000196843	216172	ARID5A	0.741	1.222	4
Q03989	ENSG00000196843	216173	ARID5A	-0.512	-0.393	3
Q14865	ENSG00000150347	280194	ARID5B	0.383	-0.11	1
Q14865	ENSG00000150347	280195	ARID5B	0.121	0.353	4
Q14865	ENSG00000150347	280196	ARID5B	-1.112	-1.342	3
Q9Y4X5	ENSG00000166233	120439	ARIH1	-0.114	0.47	3
Q9Y4X5	ENSG00000166233	120440	ARIH1	-0.629	-0.364	3
O95376	ENSG00000177479	17672	ARIH2	-0.351	-0.643	3
O95376	ENSG00000177479	17766	ARIH2	0.164	0.241	3
P40616	ENSG00000120805	9645	ARL1	0.005	0.035	3
Q8N8L6	ENSG00000175414	41126	ARL10	0.854	0.718	3
Q8N8L6	ENSG00000175414	41218	ARL10	-2.345	-2.538	3
Q969Q4	ENSG00000152213	36721	ARL11	-0.613	-0.623	3
Q969Q4	ENSG00000152213	36815	ARL11	-0.377	-0.712	3
Q8N4G2	ENSG00000179674	32136	ARL14	0.864	1.104	3
Q8N4G2	ENSG00000179674	32322	ARL14	0.205	0.293	3
P36404	ENSG00000213465	41654	ARL2	-0.375	-0.293	3
P36404	ENSG00000213465	41817	ARL2	1.218	0.915	3
P36405	ENSG00000138175	14385	ARL3	1.35	1.197	3
P36405	ENSG00000138175	14569	ARL3	0.175	0.114	3
P40617	ENSG00000122644	16622	ARL4A	0.31	0.184	3
P40617	ENSG00000122644	16714	ARL4A	-0.78	-0.699	3
P56559	ENSG00000188042	16621	ARL4C	-0.346	-0.539	3
P56559	ENSG00000188042	16713	ARL4C	0.196	0.085	3
P49703	ENSG00000175906	10240	ARL4D	3.063	3.495	3
P49703	ENSG00000175906	10429	ARL4D	0.147	-0.136	3
Q9Y689	ENSG00000162980	42987	ARL5A	0.183	-0.107	3
Q9Y689	ENSG00000162980	43073	ARL5A	0.689	0.216	3
Q96KC2	ENSG00000165997	130012	ARL5B	-0.44	-0.088	3
Q96KC2	ENSG00000165997	130013	ARL5B	0.209	0.077	3
Q9H0F7	ENSG00000113966	42910	ARL6	0.272	0.382	3
Q9H0F7	ENSG00000113966	43091	ARL6	0.286	0.458	3
O75915	ENSG00000144746	17733	ARL6IP5	0.865	0.649	3
O75915	ENSG00000144746	17826	ARL6IP5	0.092	0.801	3
O75915	ENSG00000144746	17912	ARL6IP5	-0.956	-0.974	3
Q6T311	ENSG00000196503	216174	ARL9	-1.221	-0.886	3
Q6T311	ENSG00000196503	216175	ARL9	-0.253	-0.358	3
P27540	ENSG00000143437	3189	ARNT	-0.508	-0.73	4
P27540	ENSG00000143437	3280	ARNT	-0.006	-0.119	3
Q9HBZ2	ENSG00000172379	108641	ARNT2	0.779	0.539	3
Q9HBZ2	ENSG00000172379	5708	ARNT2	0.86	0.603	1
Q9HBZ2	ENSG00000172379	5800	ARNT2	0.118	0.216	4
O00327	ENSG00000133794	3079	ARNTL	-1.128	-1.521	1
O00327	ENSG00000133794	3175	ARNTL	-1.231	-1.345	4
O00327	ENSG00000133794	3267	ARNTL	0.16	0.283	3
Q8WYA1	ENSG00000029153	109213	ARNTL2	-0.955	-0.692	1
Q8WYA1	ENSG00000029153	109214	ARNTL2	-0.208	-0.278	4
Q8WYA1	ENSG00000029153	109215	ARNTL2	-0.247	0.077	3
O15145	ENSG00000111229	138026	ARPC3	-0.752	-0.766	3
O15145	ENSG00000111229	16789	ARPC3	-0.732	-0.881	3
P36575	ENSG00000120500	14386	ARR3	0.474	0.726	3
P36575	ENSG00000120500	14570	ARR3	1.321	1.185	3
P49407	ENSG00000137486	5026	ARRB1	1.346	1.521	3
P49407	ENSG00000137486	5214	ARRB1	0.362	0.456	3
P15289	ENSG00000100299	119070	ARSA	-0.279	-0.385	3
P15289	ENSG00000100299	119430	ARSA	-0.838	-0.718	3
P15848	ENSG00000113273	119009	ARSB	0.281	0.063	2
P15848	ENSG00000113273	119011	ARSB	0.478	0.534	3
P51689	ENSG00000006756	119151	ARSD	0.35	0.31	3
P51689	ENSG00000006756	119153	ARSD	0.338	0.273	3
P51690	ENSG00000157399	119012	ARSE	-0.671	-0.582	3
P51690	ENSG00000157399	119014	ARSE	0.876	0.767	3
P54793	ENSG00000062096	119207	ARSF	-0.387	-0.689	3
P54793	ENSG00000062096	119209	ARSF	1.107	0.623	3
Q96EG1	ENSG00000141337	140210	ARSG	-0.405	-0.158	2
Q96EG1	ENSG00000141337	22452	ARSG	-0.849	-0.549	3
Q5FYA8	ENSG00000205667	259265	ARSH	0.106	0.532	3
Q5FYA8	ENSG00000205667	285026	ARSH	-0.338	-0.21	3
Q5FYB1	ENSG00000183876	253458	ARSI	0.798	1.279	3
Q5FYB1	ENSG00000183876	253459	ARSI	0.241	0.236	3
Q5FYB0	ENSG00000180801	31027	ARSJ	-0.123	-0.161	3
Q5FYB0	ENSG00000180801	31123	ARSJ	0.078	0.028	3
Q5FYB0	ENSG00000180801	31217	ARSJ	-0.356	-0.294	3
Q6UWY0	ENSG00000164291	128576	ARSK	-0.071	-0.178	2
Q6UWY0	ENSG00000164291	128577	ARSK	0.292	0.324	3
Q6UWY0	ENSG00000164291	128578	ARSK	0.152	-0.126	3
P52961	ENSG00000129744	14388	ART1	0.833	0.877	2
P52961	ENSG00000129744	14482	ART1	-0.063	-0.038	3
P52961	ENSG00000129744	14572	ART1	1.19	0.909	3
Q13508	ENSG00000156219	110868	ART3	-0.925	-1.117	3
Q13508	ENSG00000156219	110870	ART3	0.684	0.684	3
Q13508	ENSG00000156219	110872	ART3	-0.405	-0.379	3
Q93070	ENSG00000111339	118006	ART4	-0.211	0.081	2
Q93070	ENSG00000111339	119356	ART4	0.312	0.398	3
Q93070	ENSG00000111339	119357	ART4	0.722	0.589	3
Q96L15	ENSG00000167311	112303	ART5	0.05	-0.156	3
Q96L15	ENSG00000167311	112304	ART5	0.037	0.006	3
Q96L15	ENSG00000167311	112305	ART5	2.09	1.948	3
O00192	ENSG00000099889	10246	ARVCF	4.337	3.307	1
O00192	ENSG00000099889	10433	ARVCF	1.446	1.572	3
Q96QS3	ENSG00000004848	46478	ARX	0.841	0.68	3
Q96QS3	ENSG00000004848	6699	ARX	-0.122	-0.056	3
Q96QS3	ENSG00000004848	6791	ARX	0.194	0.11	3
Q9HBK9	ENSG00000214435	118004	AS3MT	-0.157	-0.388	2
Q9HBK9	ENSG00000214435	118005	AS3MT	-0.771	-0.735	3
Q9HBK9	ENSG00000214435	119355	AS3MT	0.118	-0.244	3
Q13510	ENSG00000104763	119215	ASAH1	-0.985	-0.983	3
Q9NR71	ENSG00000188611	27973	ASAH2	0.278	0.409	3
Q9NR71	ENSG00000188611	28068	ASAH2	0.32	0.352	3
Q9NR71	ENSG00000188611	28159	ASAH2	0.942	0.959	1
Q9ULH1	ENSG00000153317	42996	ASAP1	0.09	-0.348	3
Q9ULH1	ENSG00000153317	43082	ASAP1	0.851	1.134	3
O43150	ENSG00000151693	13806	ASAP2	0.222	0.054	2
O43150	ENSG00000151693	13901	ASAP2	0.155	-0.163	3
Q8WXI3	ENSG00000146926	1513	ASB10	0.533	0.83	1
Q8WXI3	ENSG00000146926	45672	ASB10	0.666	0.574	3
Q96Q27	ENSG00000278693	121777	ASB2	-0.298	-0.324	3
Q96Q27	ENSG00000278693	121778	ASB2	0.479	0.171	3
Q8N9N2	ENSG00000138303	23497	ASCC1	0.544	0.476	3
Q8N9N2	ENSG00000138303	23593	ASCC1	-0.199	0.253	2
Q8N9N2	ENSG00000138303	23687	ASCC1	0.455	0.973	3
Q8N3C0	ENSG00000112249	284742	ASCC3	-0.605	-0.455	3
Q8N3C0	ENSG00000112249	284743	ASCC3	-0.725	-0.673	2
Q8N3C0	ENSG00000112249	284744	ASCC3	0.007	0.002	3
P50553	ENSG00000139352	41902	ASCL1	-0.457	-0.508	3
P50553	ENSG00000139352	41992	ASCL1	-0.302	-0.33	3
P50553	ENSG00000139352	42069	ASCL1	-0.685	-0.671	3
Q99929	ENSG00000183734	41922	ASCL2	-0.069	-0.007	3
Q99929	ENSG00000183734	42009	ASCL2	-0.031	-0.266	3
Q99929	ENSG00000183734	42085	ASCL2	0.381	0.622	3
Q9NQ33	ENSG00000176009	28537	ASCL3	0.66	-0.577	1
Q9NQ33	ENSG00000176009	28632	ASCL3	-0.141	-0.265	4
Q9NQ33	ENSG00000176009	28724	ASCL3	-0.07	-0.049	3
P07306	ENSG00000141505	10247	ASGR1	-0.722	-1.44	3
P07306	ENSG00000141505	10434	ASGR1	-0.824	-0.733	3
P07306	ENSG00000141505	111009	ASGR1	-0.271	-0.701	3
P07307	ENSG00000161944	106399	ASGR2	-0.023	-0.118	3
P07307	ENSG00000161944	106400	ASGR2	-0.295	-0.46	3
P07307	ENSG00000161944	110874	ASGR2	-0.156	-0.3	3
Q9NR48	ENSG00000116539	5880	ASH1L	0.887	1.002	2
Q9NR48	ENSG00000116539	5976	ASH1L	0.231	0.228	3
Q9NR48	ENSG00000116539	6066	ASH1L	1.018	1.057	2
Q9UBL3	ENSG00000129691	5305	ASH2L	0.307	0.224	1
Q9UBL3	ENSG00000129691	5400	ASH2L	0.748	1.024	3
Q9UBL3	ENSG00000129691	5487	ASH2L	-0.617	-0.634	3
P78348	ENSG00000110881	104729	ASIC1	0.117	0.086	2
P78348	ENSG00000110881	104732	ASIC1	0.693	0.936	2
P78348	ENSG00000110881	104734	ASIC1	-0.982	-0.99	3
Q16515	ENSG00000108684	104921	ASIC2	-0.906	-0.937	2
Q16515	ENSG00000108684	113998	ASIC2	-0.031	-0.185	3
Q16515	ENSG00000108684	113999	ASIC2	-0.301	-0.409	3
Q9UHC3	ENSG00000213199	104737	ASIC3	1.198	0.839	3
Q9UHC3	ENSG00000213199	7515	ASIC3	0.538	0.279	2
Q9UHC3	ENSG00000213199	7699	ASIC3	-0.674	-0.413	2
Q96FT7	ENSG00000072182	105493	ASIC4	-0.463	-0.451	3
Q96FT7	ENSG00000072182	105494	ASIC4	-0.352	-0.014	2
Q96FT7	ENSG00000072182	7690	ASIC4	0.309	0.129	2
Q9NY37	ENSG00000256394	104666	ASIC5	-0.309	-0.343	3
Q9NY37	ENSG00000256394	104668	ASIC5	0.421	0.075	2
Q9NY37	ENSG00000256394	104670	ASIC5	-0.441	-0.528	3
P04424	ENSG00000126522	121223	ASL	0.027	0.132	3
P04424	ENSG00000126522	121225	ASL	0.763	1.079	3
P46597	ENSG00000196433	111412	ASMT	0.164	0.139	3
P46597	ENSG00000196433	111413	ASMT	-0.85	-0.875	3
P46597	ENSG00000196433	14240	ASMT	3.092	2.678	1
O95671	ENSG00000169093	111435	ASMTL	0.728	0.685	2
O95671	ENSG00000169093	111436	ASMTL	-0.696	-0.703	3
O95671	ENSG00000169093	111437	ASMTL	-0.048	-0.01	3
O43681	ENSG00000198356	117250	ASNA1	-0.017	0.14	3
O43681	ENSG00000198356	117251	ASNA1	-0.438	-0.415	3
O43681	ENSG00000198356	120116	ASNA1	1.029	1.123	3
P08243	ENSG00000070669	117862	ASNS	-0.648	-0.774	2
P08243	ENSG00000070669	117864	ASNS	0.083	0.074	3
Q9NWL6	ENSG00000138381	27710	ASNSD1	-0.897	-0.995	3
Q9NWL6	ENSG00000138381	27895	ASNSD1	-0.959	-0.495	3
Q12797	ENSG00000198363	111447	ASPH	-0.142	-0.116	2
Q12797	ENSG00000198363	14391	ASPH	-0.251	-0.162	3
Q12797	ENSG00000198363	14575	ASPH	-0.687	-0.517	3
Q6ICH7	ENSG00000128203	112097	ASPHD2	0.671	0.57	3
Q6ICH7	ENSG00000128203	112099	ASPHD2	1.173	1.437	3
Q7L266	ENSG00000162174	32161	ASRGL1	0.179	0.112	3
Q7L266	ENSG00000162174	32254	ASRGL1	0.853	0.619	3
Q7L266	ENSG00000162174	32345	ASRGL1	1.146	1.311	2
P00966	ENSG00000130707	117838	ASS1	0.91	0.873	3
P00966	ENSG00000130707	7869	ASS1	-0.969	-0.466	2
Q6HA08	ENSG00000188886	216183	ASTL	-1.133	-1.061	2
Q6HA08	ENSG00000188886	216184	ASTL	-0.867	-0.943	3
Q6HA08	ENSG00000188886	216185	ASTL	0.728	0.473	3
Q8NBU5	ENSG00000138138	119378	ATAD1	-0.764	-0.639	3
Q8NBU5	ENSG00000138138	119380	ATAD1	1.646	1.772	3
Q9NVI7	ENSG00000197785	215115	ATAD3A	0.111	-0.081	3
Q9NVI7	ENSG00000197785	42346	ATAD3A	-0.219	-0.194	3
Q5T9A4	ENSG00000160072	258303	ATAD3B	-0.228	-0.269	2
Q5T2N8	ENSG00000215915	263648	ATAD3C	-0.693	-0.587	3
O95260	ENSG00000107669	111757	ATE1	-0.005	0.298	2
O95260	ENSG00000107669	111758	ATE1	-0.092	-0.21	3
P18846	ENSG00000123268	115614	ATF1	-0.885	-0.776	3
P18846	ENSG00000123268	115616	ATF1	-0.655	-0.578	3
P15336	ENSG00000115966	106603	ATF2	0.327	0.636	3
P18847	ENSG00000162772	115224	ATF3	0.273	0.151	3
P18847	ENSG00000162772	3190	ATF3	-0.501	-0.577	3
P18848	ENSG00000128272	122168	ATF4	-0.262	-0.019	3
P18848	ENSG00000128272	122287	ATF4	-0.281	-0.507	3
P18848	ENSG00000128272	122372	ATF4	0.576	0.504	3
Q9Y2D1	ENSG00000169136	108261	ATF5	-0.269	0.259	1
Q9Y2D1	ENSG00000169136	108262	ATF5	-0.207	-0.248	4
Q9Y2D1	ENSG00000169136	121636	ATF5	0.005	-0.018	3
P18850	ENSG00000118217	115888	ATF6	-0.803	-0.669	1
P18850	ENSG00000118217	115889	ATF6	-0.423	-0.177	3
Q99941	ENSG00000168468	114410	ATF6B	-0.367	-0.382	2
Q99941	ENSG00000168468	122407	ATF6B	-0.081	0.261	3
P17544	ENSG00000170653	108114	ATF7	0.506	0.529	3
P17544	ENSG00000170653	108115	ATF7	-0.18	-0.357	1
Q8WYN0	ENSG00000101844	121996	ATG4A	0.067	0.231	3
Q8WYN0	ENSG00000101844	121997	ATG4A	-0.14	-0.333	3
Q9Y4P1	ENSG00000168397	121659	ATG4B	-1.641	-0.313	3
Q9Y4P1	ENSG00000168397	121660	ATG4B	0.447	0.541	3
Q96DT6	ENSG00000125703	121982	ATG4C	-0.146	-0.396	3
Q96DT6	ENSG00000125703	121984	ATG4C	0.869	0.863	3
O95352	ENSG00000197548	17725	ATG7	0.644	0.531	3
O95352	ENSG00000197548	17818	ATG7	0.255	-0.049	3
O95352	ENSG00000197548	17905	ATG7	-0.768	-0.752	3
P31939	ENSG00000138363	111414	ATIC	-0.178	0.196	2
P31939	ENSG00000138363	111415	ATIC	1.26	1.189	3
P31939	ENSG00000138363	111416	ATIC	2.113	1.864	3
Q8WXF7	ENSG00000198513	23474	ATL1	0.182	0.275	3
Q8WXF7	ENSG00000198513	23570	ATL1	-0.015	0.382	3
Q8WXF7	ENSG00000198513	23665	ATL1	0.377	0.159	3
Q13315	ENSG00000149311	111194	ATM	-0.971	-1.425	1
Q13315	ENSG00000149311	118231	ATM	0.112	0.091	3
Q13315	ENSG00000149311	118232	ATM	-0.185	-0.355	3
Q92858	ENSG00000172238	41924	ATOH1	0.718	1.298	3
Q92858	ENSG00000172238	42087	ATOH1	-0.284	-0.572	3
O60312	ENSG00000206190	117659	ATP10A	0.095	0.175	2
O60312	ENSG00000206190	120051	ATP10A	-0.238	-0.221	3
O60312	ENSG00000206190	120052	ATP10A	0.847	0.231	2
Q9P241	ENSG00000145246	117615	ATP10D	0.489	0.797	3
Q9P241	ENSG00000145246	117616	ATP10D	0.451	0.46	3
Q9P241	ENSG00000145246	120036	ATP10D	-1.469	-1.037	2
P98196	ENSG00000068650	120158	ATP11A	1.066	1.057	3
P98196	ENSG00000068650	120159	ATP11A	-0.567	-0.634	3
P98196	ENSG00000068650	120160	ATP11A	0.734	0.386	2
Q9Y2G3	ENSG00000058063	120162	ATP11B	0.681	0.621	3
Q9Y2G3	ENSG00000058063	120163	ATP11B	-0.588	-0.646	2
Q9Y2G3	ENSG00000058063	261120	ATP11B	0.045	0.075	3
Q8NB49	ENSG00000101974	41154	ATP11C	-0.098	0.291	3
Q8NB49	ENSG00000101974	41244	ATP11C	0.441	0.046	3
Q8NB49	ENSG00000101974	41331	ATP11C	-0.07	-0.051	3
P54707	ENSG00000075673	120214	ATP12A	-0.63	-1.066	2
P54707	ENSG00000075673	120215	ATP12A	-0.042	-0.034	3
P54707	ENSG00000075673	120216	ATP12A	0.099	-0.003	3
Q9HD20	ENSG00000105726	120612	ATP13A1	-0.245	-0.08	3
Q9HD20	ENSG00000105726	120614	ATP13A1	0.301	0.016	3
Q9NQ11	ENSG00000159363	120648	ATP13A2	0.421	0.487	3
Q9NQ11	ENSG00000159363	120649	ATP13A2	0.6	0.144	3
Q9NQ11	ENSG00000159363	120650	ATP13A2	-0.455	-0.479	3
Q4VNC1	ENSG00000127249	148968	ATP13A4	0.995	0.957	3
Q4VNC1	ENSG00000127249	148970	ATP13A4	0.853	0.264	3
Q4VNC0	ENSG00000187527	253863	ATP13A5	-1.94	-1.865	3
Q4VNC0	ENSG00000187527	253864	ATP13A5	-0.328	-0.185	2
Q4VNC0	ENSG00000187527	253865	ATP13A5	0.488	0.59	3
P05023	ENSG00000163399	120182	ATP1A1	-0.336	-0.262	3
P05023	ENSG00000163399	120183	ATP1A1	0.639	0.552	3
P05023	ENSG00000163399	120184	ATP1A1	-0.756	-0.777	3
P50993	ENSG00000018625	120185	ATP1A2	-0.034	0.179	2
P50993	ENSG00000018625	120186	ATP1A2	-1.339	-1.425	3
P50993	ENSG00000018625	120187	ATP1A2	-0.985	-1.009	3
P13637	ENSG00000105409	120737	ATP1A3	-0.154	-0.03	3
P13637	ENSG00000105409	120840	ATP1A3	-0.878	-0.769	3
P13637	ENSG00000105409	120895	ATP1A3	0.354	0.356	2
Q13733	ENSG00000132681	258916	ATP1A4	0.155	0.302	2
Q13733	ENSG00000132681	284615	ATP1A4	0.096	-0.527	3
Q13733	ENSG00000132681	284616	ATP1A4	0.107	-0.039	2
P05026	ENSG00000143153	120217	ATP1B1	-1.005	-0.649	3
P05026	ENSG00000143153	120218	ATP1B1	-0.26	-0.221	3
P05026	ENSG00000143153	120219	ATP1B1	-0.582	-0.182	3
P14415	ENSG00000129244	10252	ATP1B2	0.303	0.133	3
P14415	ENSG00000129244	120221	ATP1B2	0.904	0.874	3
P14415	ENSG00000129244	120222	ATP1B2	0.651	0.675	3
P54709	ENSG00000069849	120223	ATP1B3	-0.693	-0.74	3
P54709	ENSG00000069849	120224	ATP1B3	0.109	0.177	3
P54709	ENSG00000069849	120225	ATP1B3	2.254	2.626	2
Q9UN42	ENSG00000101892	108263	ATP1B4	0.4	0.258	3
Q9UN42	ENSG00000101892	108264	ATP1B4	0.202	-0.118	2
Q9UN42	ENSG00000101892	117446	ATP1B4	-0.853	-0.854	3
O14983	ENSG00000196296	120751	ATP2A1	0.247	0.284	2
O14983	ENSG00000196296	120752	ATP2A1	0.119	0.069	3
O14983	ENSG00000196296	120753	ATP2A1	-0.694	-0.722	2
P16615	ENSG00000174437	120743	ATP2A2	-0.468	-0.111	3
P16615	ENSG00000174437	120744	ATP2A2	0.005	-0.048	3
P16615	ENSG00000174437	120745	ATP2A2	0.557	0.459	3
Q93084	ENSG00000074370	120754	ATP2A3	-0.362	-0.318	3
Q93084	ENSG00000074370	120755	ATP2A3	-0.378	0.126	3
Q93084	ENSG00000074370	120756	ATP2A3	0.207	0.139	3
P20020	ENSG00000070961	120226	ATP2B1	-0.584	-0.651	3
P20020	ENSG00000070961	120227	ATP2B1	-0.103	-0.154	3
P20020	ENSG00000070961	120228	ATP2B1	-1.148	-1.061	2
Q01814	ENSG00000157087	120229	ATP2B2	-0.133	0.01	2
Q01814	ENSG00000157087	120230	ATP2B2	-0.035	0.024	3
Q01814	ENSG00000157087	120231	ATP2B2	0.68	0.596	3
Q16720	ENSG00000067842	120639	ATP2B3	-0.299	-0.12	3
Q16720	ENSG00000067842	120640	ATP2B3	-1.101	-1.026	3
Q16720	ENSG00000067842	29398	ATP2B3	0.045	-0.083	3
P23634	ENSG00000058668	120232	ATP2B4	0.464	0.556	3
P23634	ENSG00000058668	120233	ATP2B4	0.277	0.078	3
P23634	ENSG00000058668	120234	ATP2B4	-0.617	-0.643	3
P98194	ENSG00000017260	120526	ATP2C1	0.576	0.678	3
P98194	ENSG00000017260	120527	ATP2C1	-0.227	-0.49	3
P98194	ENSG00000017260	120528	ATP2C1	-0.496	-0.309	3
P20648	ENSG00000105675	120188	ATP4A	0.132	0.644	3
P20648	ENSG00000105675	120189	ATP4A	-0.525	-0.436	3
P20648	ENSG00000105675	120190	ATP4A	-0.269	-0.224	3
P51164	ENSG00000186009	116892	ATP4B	1.278	1.332	3
P51164	ENSG00000186009	116893	ATP4B	-0.023	-0.031	3
P51164	ENSG00000186009	116894	ATP4B	-0.603	-0.511	3
P25705	ENSG00000152234	105445	ATP5A1	0.75	0.734	3
P25705	ENSG00000152234	7322	ATP5A1	0.373	0.22	2
P06576	ENSG00000110955	106539	ATP5B	0.869	0.867	2
P06576	ENSG00000110955	106541	ATP5B	0.857	1.223	3
P06576	ENSG00000110955	116989	ATP5B	0.25	0.28	2
P36542	ENSG00000165629	117318	ATP5C1	-1.238	-0.658	3
P36542	ENSG00000165629	117319	ATP5C1	-0.14	-0.233	3
P36542	ENSG00000165629	120426	ATP5C1	-0.36	-0.206	3
P30049	ENSG00000099624	120788	ATP5D	-0.137	0.501	3
P30049	ENSG00000099624	120789	ATP5D	0.713	0.552	3
P30049	ENSG00000099624	120849	ATP5D	-0.969	-0.7	3
P56381	ENSG00000124172	117423	ATP5E	-0.214	-0.13	3
P56381	ENSG00000124172	120904	ATP5E	-0.118	-0.069	3
Q7Z7L7	ENSG00000160445	10444	ATP5F1	0.246	0.328	3
Q7Z7L7	ENSG00000160445	116991	ATP5F1	-0.514	-0.114	3
Q7Z7L7	ENSG00000160445	120237	ATP5F1	-0.37	-0.425	3
P05496	ENSG00000159199	117320	ATP5G1	-0.813	-0.428	3
P05496	ENSG00000159199	120863	ATP5G1	-0.356	-0.163	3
P05496	ENSG00000159199	120903	ATP5G1	-1.092	-0.914	2
Q06055	ENSG00000135390	117321	ATP5G2	-0.327	-0.346	3
Q06055	ENSG00000135390	117322	ATP5G2	-0.394	-0.393	3
Q06055	ENSG00000135390	15800	ATP5G2	-0.448	0.063	3
P48201	ENSG00000154518	120790	ATP5G3	0.187	0.532	3
P48201	ENSG00000154518	120791	ATP5G3	1.793	1.802	3
P48201	ENSG00000154518	120850	ATP5G3	0.666	0.743	3
P56385	ENSG00000169020	120874	ATP5I	-0.41	-0.57	3
P56385	ENSG00000169020	120905	ATP5I	1.165	0.942	3
P18859	ENSG00000154723	106537	ATP5J	0.219	0.042	2
P18859	ENSG00000154723	106538	ATP5J	-1.048	-1.056	3
P18859	ENSG00000154723	120235	ATP5J	0.059	-0.401	2
P56134	ENSG00000241468	107574	ATP5J2	0.309	0.113	3
O75964	ENSG00000167283	117928	ATP5L	0.131	0.081	3
O75964	ENSG00000167283	117929	ATP5L	-0.475	-0.473	3
P48047	ENSG00000241837	116998	ATP5O	0.201	0.02	3
Q15904	ENSG00000071553	116955	ATP6AP1	-1.509	-0.928	3
Q15904	ENSG00000071553	116956	ATP6AP1	-0.18	-0.209	3
Q15904	ENSG00000071553	120198	ATP6AP1	-0.394	-0.311	3
Q93050	ENSG00000033627	107652	ATP6V0A1	-0.221	-0.049	3
Q93050	ENSG00000033627	107654	ATP6V0A1	-0.282	-0.203	3
Q93050	ENSG00000033627	117324	ATP6V0A1	0.769	0.759	3
Q9Y487	ENSG00000185344	108366	ATP6V0A2	0.385	0.328	3
Q9Y487	ENSG00000185344	108367	ATP6V0A2	-0.89	-0.124	2
Q9Y487	ENSG00000185344	117470	ATP6V0A2	0.628	0.301	3
Q9HBG4	ENSG00000105929	109256	ATP6V0A4	0.767	0.891	3
Q9HBG4	ENSG00000105929	109257	ATP6V0A4	-0.314	-0.091	3
Q9HBG4	ENSG00000105929	109258	ATP6V0A4	-0.056	-0.026	3
Q99437	ENSG00000117410	117213	ATP6V0B	-0.119	0.352	3
Q99437	ENSG00000117410	117214	ATP6V0B	0.316	-0.06	3
Q99437	ENSG00000117410	117215	ATP6V0B	0.49	0.585	3
P61421	ENSG00000159720	117263	ATP6V0D1	0.961	0.325	3
P61421	ENSG00000159720	117264	ATP6V0D1	-1.079	-0.661	3
P61421	ENSG00000159720	117265	ATP6V0D1	0.744	1.293	3
O15342	ENSG00000113732	120799	ATP6V0E1	0.339	0.853	3
O15342	ENSG00000113732	120855	ATP6V0E1	-0.724	-0.956	3
O15342	ENSG00000113732	120856	ATP6V0E1	-0.221	-0.151	3
P38606	ENSG00000114573	104380	ATP6V1A	-0.168	0.031	3
P38606	ENSG00000114573	104381	ATP6V1A	0.443	0.14	3
P38606	ENSG00000114573	104382	ATP6V1A	1.441	1.383	3
P15313	ENSG00000116039	104383	ATP6V1B1	0.543	0.151	3
P15313	ENSG00000116039	104384	ATP6V1B1	0.231	-0.124	3
P15313	ENSG00000116039	6993	ATP6V1B1	-0.569	-0.206	2
P21281	ENSG00000147416	104385	ATP6V1B2	0.13	-0.312	2
P21281	ENSG00000147416	104386	ATP6V1B2	0.815	0.866	3
P21281	ENSG00000147416	104387	ATP6V1B2	-1.267	-1.439	3
P21283	ENSG00000155097	106544	ATP6V1C1	0.713	0.711	3
P21283	ENSG00000155097	106545	ATP6V1C1	0.278	0.292	3
P21283	ENSG00000155097	106546	ATP6V1C1	0.474	0.711	2
Q9Y5K8	ENSG00000100554	23624	ATP6V1D	0.778	0.878	3
Q9Y5K8	ENSG00000100554	23716	ATP6V1D	-0.88	-0.689	3
P36543	ENSG00000131100	106547	ATP6V1E1	-0.571	-0.559	2
P36543	ENSG00000131100	120792	ATP6V1E1	-0.258	-0.359	3
Q16864	ENSG00000128524	14334	ATP6V1F	-0.596	-0.627	2
Q16864	ENSG00000128524	14429	ATP6V1F	0.192	0.57	3
Q16864	ENSG00000128524	46082	ATP6V1F	0.643	0.791	3
O75348	ENSG00000136888	117283	ATP6V1G1	0.704	0.49	3
O75348	ENSG00000136888	117284	ATP6V1G1	-0.508	-0.651	3
O95670	ENSG00000227587	109953	ATP6V1G2	-0.095	-0.015	3
O95670	ENSG00000227587	109954	ATP6V1G2	0.59	0.521	3
O95670	ENSG00000227587	117723	ATP6V1G2	0.964	0.548	3
Q96LB4	ENSG00000263014	36239	ATP6V1G3	0.284	1.206	3
Q96LB4	ENSG00000263014	36333	ATP6V1G3	-0.722	-0.469	3
Q96LB4	ENSG00000263014	36418	ATP6V1G3	-0.608	-0.551	3
Q9UI12	ENSG00000047249	108776	ATP6V1H	0.005	-0.098	3
Q9UI12	ENSG00000047249	108777	ATP6V1H	1.386	0.163	3
Q9UI12	ENSG00000047249	117519	ATP6V1H	0.02	-0.032	3
Q04656	ENSG00000165240	120173	ATP7A	0.363	0.272	3
Q04656	ENSG00000165240	120175	ATP7A	1.279	1.475	3
P35670	ENSG00000123191	120176	ATP7B	-0.295	0.093	3
P35670	ENSG00000123191	120177	ATP7B	-0.553	-0.217	3
P35670	ENSG00000123191	120178	ATP7B	1.309	0.933	3
Q9Y2Q0	ENSG00000124406	117384	ATP8A1	0.164	0.558	3
Q9Y2Q0	ENSG00000124406	120000	ATP8A1	-0.007	-0.079	3
Q9NTI2	ENSG00000132932	117528	ATP8A2	-0.482	-0.463	3
Q9NTI2	ENSG00000132932	117529	ATP8A2	0.086	0.069	3
Q9NTI2	ENSG00000132932	117530	ATP8A2	-2.164	-2.476	2
O43520	ENSG00000081923	117349	ATP8B1	-0.429	-0.103	2
O43520	ENSG00000081923	119995	ATP8B1	0.03	-0.05	3
P98198	ENSG00000143515	117612	ATP8B2	0.06	0.074	3
P98198	ENSG00000143515	117614	ATP8B2	-0.88	-0.781	2
O60423	ENSG00000130270	120070	ATP8B3	-0.526	-0.811	2
O60423	ENSG00000130270	120071	ATP8B3	-0.104	-0.111	3
O60423	ENSG00000130270	120072	ATP8B3	-0.458	-0.412	3
Q8TF62	ENSG00000104043	31803	ATP8B4	-0.112	-0.012	3
Q8TF62	ENSG00000104043	31899	ATP8B4	1.186	1.201	3
Q8TF62	ENSG00000104043	31994	ATP8B4	-0.471	-0.949	3
O75110	ENSG00000054793	120155	ATP9A	-0.594	-0.635	3
O75110	ENSG00000054793	120156	ATP9A	0.466	0.607	3
O75110	ENSG00000054793	120157	ATP9A	-1.096	-1.12	3
O43861	ENSG00000166377	120780	ATP9B	-0.058	0.087	3
O43861	ENSG00000166377	120781	ATP9B	1.089	-0.064	3
O43861	ENSG00000166377	120782	ATP9B	0.208	0.303	3
Q13535	ENSG00000175054	103302	ATR	0.045	0.216	2
Q13535	ENSG00000175054	82	ATR	0.27	0.197	1
Q13535	ENSG00000175054	83	ATR	-0.218	-0.291	3
O75882	ENSG00000088812	37062	ATRN	-0.332	-0.674	3
O75882	ENSG00000088812	37152	ATRN	-0.635	-0.814	3
Q5VV63	ENSG00000107518	149575	ATRNL1	0.756	1.294	3
Q5VV63	ENSG00000107518	149576	ATRNL1	0.761	0.558	3
P46100	ENSG00000085224	3075	ATRX	0.44	0.206	2
P46100	ENSG00000085224	3171	ATRX	0.357	0.439	3
P46100	ENSG00000085224	3263	ATRX	0.768	0.969	3
P54253	ENSG00000124788	8310	ATXN1	3.035	2.569	3
P54253	ENSG00000124788	8406	ATXN1	-0.784	-0.92	3
P54253	ENSG00000124788	8501	ATXN1	-0.316	-0.238	3
Q99700	ENSG00000204842	12415	ATXN2	-0.25	-0.387	3
Q99700	ENSG00000204842	12511	ATXN2	0.808	0.579	3
Q99700	ENSG00000204842	12603	ATXN2	0.014	-0.172	3
Q13825	ENSG00000148090	112788	AUH	-0.829	-0.57	2
Q13825	ENSG00000148090	112789	AUH	-0.376	-0.294	3
Q13825	ENSG00000148090	112790	AUH	-0.29	-0.353	3
O14965	ENSG00000087586	425	AURKA	0.759	2.573	1
O14965	ENSG00000087586	426	AURKA	0.048	0.037	3
O14965	ENSG00000087586	427	AURKA	-0.299	-0.276	3
Q9NWT8	ENSG00000175756	123005	AURKAIP1	0.039	-0.031	3
Q9NWT8	ENSG00000175756	45342	AURKAIP1	-0.484	-0.126	2
Q9NWT8	ENSG00000175756	45434	AURKAIP1	-1.153	-0.465	1
Q96GD4	ENSG00000178999	493	AURKB	0.78	0.676	1
Q96GD4	ENSG00000178999	494	AURKB	-0.194	-0.179	2
Q96GD4	ENSG00000178999	495	AURKB	0.39	0.378	3
Q9UQB9	ENSG00000105146	111219	AURKC	0.184	0.248	3
Q9UQB9	ENSG00000105146	378	AURKC	0.324	0.317	1
Q9UQB9	ENSG00000105146	379	AURKC	0.422	0.334	2
Q9NQS1	ENSG00000169857	5909	AVEN	0.321	0.223	3
Q9NQS1	ENSG00000169857	6092	AVEN	-0.601	-1.062	3
O75366	ENSG00000135407	18188	AVIL	0.841	0.601	3
O75366	ENSG00000135407	18284	AVIL	0.058	0.1	3
P37288	ENSG00000166148	1729	AVPR1A	-0.053	0.119	1
P37288	ENSG00000166148	1825	AVPR1A	0.13	0.15	3
P37288	ENSG00000166148	1915	AVPR1A	-0.129	0.03	3
P47901	ENSG00000198049	1730	AVPR1B	-0.956	-0.136	1
P47901	ENSG00000198049	1916	AVPR1B	0.087	-0.016	3
P30518	ENSG00000126895	1709	AVPR2	-0.238	0.461	1
P30518	ENSG00000126895	1805	AVPR2	-0.394	-0.406	3
P30518	ENSG00000126895	45918	AVPR2	1.082	0.846	3
Q58HT5	ENSG00000204195	259993	AWAT1	0.208	0.455	3
Q58HT5	ENSG00000204195	284952	AWAT1	-0.92	-0.784	3
Q58HT5	ENSG00000204195	284953	AWAT1	-0.282	-0.32	3
Q6E213	ENSG00000147160	216255	AWAT2	0.17	0.072	2
Q6E213	ENSG00000147160	216256	AWAT2	0.108	0.155	3
P30530	ENSG00000167601	1218	AXL	-1.497	-1.181	1
P30530	ENSG00000167601	1313	AXL	-0.152	-0.151	3
P30530	ENSG00000167601	1408	AXL	0.291	0.556	2
O14977	ENSG00000155096	118796	AZIN1	-1.371	-1.241	3
O14977	ENSG00000155096	118797	AZIN1	1.366	1.523	3
Q96A70	ENSG00000142920	118849	AZIN2	0.022	0.052	3
Q96A70	ENSG00000142920	118850	AZIN2	-0.034	-0.05	3
P20160	ENSG00000278624	10266	AZU1	0.507	0.673	1
P20160	ENSG00000278624	44797	AZU1	-1.817	-2.108	3
P20160	ENSG00000278624	44892	AZU1	1.765	1.515	3
O75752	ENSG00000169255	111353	B3GALNT1	1.346	0.732	3
O75752	ENSG00000169255	111354	B3GALNT1	0.476	0.988	3
O75752	ENSG00000169255	111355	B3GALNT1	-0.521	-0.541	2
Q8NCR0	ENSG00000162885	39003	B3GALNT2	-0.405	-0.391	3
Q8NCR0	ENSG00000162885	39095	B3GALNT2	-0.26	-0.307	3
Q9Y5Z6	ENSG00000172318	112120	B3GALT1	-0.172	-0.125	2
Q9Y5Z6	ENSG00000172318	112121	B3GALT1	0.453	0.434	3
Q9Y5Z6	ENSG00000172318	112122	B3GALT1	0.153	0.177	3
O43825	ENSG00000162630	111359	B3GALT2	0.005	0.16	2
O43825	ENSG00000162630	111360	B3GALT2	-2.387	-2.58	3
O43825	ENSG00000162630	111361	B3GALT2	-0.238	-0.206	3
O96024	ENSG00000235863	111356	B3GALT4	-0.815	-0.756	2
O96024	ENSG00000235863	111357	B3GALT4	0.405	-0.132	2
O96024	ENSG00000235863	111358	B3GALT4	0.581	0.693	3
Q9Y2C3	ENSG00000183778	111637	B3GALT5	0.907	1.375	3
Q9Y2C3	ENSG00000183778	111638	B3GALT5	0.054	0.042	2
Q9Y2C3	ENSG00000183778	111639	B3GALT5	-0.213	-0.126	3
Q96L58	ENSG00000176022	112320	B3GALT6	-1.327	-1.354	1
Q96L58	ENSG00000176022	112321	B3GALT6	-0.411	-0.559	3
Q96L58	ENSG00000176022	112322	B3GALT6	0.1	0.222	3
Q9P2W7	ENSG00000109956	112048	B3GAT1	-0.368	-0.282	3
Q9P2W7	ENSG00000109956	112049	B3GAT1	0.555	0.496	3
Q9P2W7	ENSG00000109956	112050	B3GAT1	0.123	-0.215	3
Q9NPZ5	ENSG00000112309	35979	B3GAT2	0.745	0.571	2
Q9NPZ5	ENSG00000112309	36070	B3GAT2	-0.618	-0.526	3
Q9NPZ5	ENSG00000112309	36154	B3GAT2	0.708	0.287	3
O94766	ENSG00000149541	111785	B3GAT3	-0.884	-0.994	3
O94766	ENSG00000149541	111786	B3GAT3	0.005	-0.154	3
O94766	ENSG00000149541	111787	B3GAT3	0.603	0.846	3
O43505	ENSG00000174684	111742	B3GNT1	-0.747	-0.616	3
O43505	ENSG00000174684	111743	B3GNT1	0.339	0.42	3
Q9NY97	ENSG00000170340	111694	B3GNT2	-0.355	-0.557	3
Q9NY97	ENSG00000170340	111695	B3GNT2	0.297	0.479	2
Q9NY97	ENSG00000170340	111696	B3GNT2	0.166	0.105	3
Q9Y2A9	ENSG00000179913	111854	B3GNT3	0.083	-0.13	3
Q9Y2A9	ENSG00000179913	111855	B3GNT3	-0.202	-0.131	3
Q9Y2A9	ENSG00000179913	111856	B3GNT3	-0.882	-0.976	3
Q9C0J1	ENSG00000176383	112225	B3GNT4	-1.282	-1.268	3
Q9C0J1	ENSG00000176383	112226	B3GNT4	1.026	1.114	3
Q9C0J1	ENSG00000176383	112227	B3GNT4	0.457	0.231	3
Q9BYG0	ENSG00000176597	112254	B3GNT5	-0.641	-0.683	3
Q9BYG0	ENSG00000176597	112255	B3GNT5	0.038	0.392	3
Q9BYG0	ENSG00000176597	112256	B3GNT5	0.58	0.769	3
Q6ZMB0	ENSG00000198488	122448	B3GNT6	-0.413	-0.496	3
Q6ZMB0	ENSG00000198488	42665	B3GNT6	-0.634	-1.177	1
Q6ZMB0	ENSG00000198488	42745	B3GNT6	1.45	1.334	3
Q8NFL0	ENSG00000156966	37864	B3GNT7	-0.761	-1.204	1
Q8NFL0	ENSG00000156966	37955	B3GNT7	0.779	0.788	3
Q67FW5	ENSG00000277033	141972	B3GNTL1	-1.105	-0.873	2
[truncated: 19,849 more rows]

## Sheet: 1B.Hits-activator siRNAs
Dataset S1B - Primary screen positive hits
Genes targeted by p.Phe508del-CFTR-activating siRNAs									Numbers
									228 siRNAs
Uniprot	Ensembl ID (v. 92)	siRNA ID	HGNC symbol	Average traffic score	Average PM score	Gene name	Function		227 genes
P16591	ENSG00000151422	656	FER	3.657	6.1	FER tyrosine kinase	Tyrosine-protein kinase that acts downstream of cell surface receptors for growth factors and plays a role in the regulation of the actin cytoskeleton, microtubule assembly, lamellipodia formation, cell adhesion, cell migration and chemotaxis. Acts downstream of EGFR, KIT, PDGFRA and PDGFRB. Acts downstream of EGFR to promote activation of NF-kappa-B and cell proliferation. May play a role in the…
Q9HB40	ENSG00000121064	105746	SCPEP1	4.656	5.167	serine carboxypeptidase 1	May be involved in vascular wall and kidney homeostasis
P48552	ENSG00000180530	107164	NRIP1	4.422	5.074	nuclear receptor interacting protein 1	Modulates transcriptional activation by steroid receptors such as NR3C1, NR3C2 and ESR1. Also modulates transcriptional repression by nuclear hormone receptors. Positive regulator of the circadian clock gene expression: stimulates transcription of ARNTL/BMAL1, CLOCK and CRY1 by acting as a coactivator for RORA and RORC
P48643	ENSG00000150753	19384	CCT5	3.127	5.01	chaperonin containing TCP1 subunit 5	Molecular chaperone; assists the folding of proteins upon ATP hydrolysis. As part of the BBS/CCT complex may play a role in the assembly of BBSome, a complex involved in ciliogenesis regulating transports vesicles to the cilia. Known to play a role, in vitro, in the folding of actin and tubulin
Q38SD2	ENSG00000154237	1680	LRRK1	2.986	4.77	leucine rich repeat kinase 1
P34947	ENSG00000198873	666	GRK5	3.594	4.565	G protein-coupled receptor kinase 5	Serine/threonine kinase that phosphorylates preferentially the activated forms of a variety of G-protein- coupled receptors (GPCRs). Such receptor phosphorylation initiates beta-arrestin-mediated receptor desensitization, internalization, and signaling events leading to their down-regulation. Phosphorylates a variety of GPCRs, including adrenergic receptors, muscarinic acetylcholine receptors (mo…
Q9NS61	ENSG00000120049	21528	KCNIP2	1.655	4.3	potassium voltage-gated channel interacting protein 2
P35408	ENSG00000171522	1768	PTGER4	4.266	4.232	prostaglandin E receptor 4	Receptor for prostaglandin E2 (PGE2). The activity of this receptor is mediated by G(s) proteins that stimulate adenylate cyclase. Has a relaxing effect on smooth muscle. May play an important role in regulating renal hemodynamics, intestinal epithelial transport, adrenal aldosterone secretion, and uterine function
Q6Q788	ENSG00000110243	35835	APOA5	3.618	4.062	apolipoprotein A5	Minor apolipoprotein mainly associated with HDL and to a lesser extent with VLDL. May also be associated with chylomicrons. Important determinant of plasma triglyceride (TG) levels by both being a potent stimulator of apo-CII lipoprotein lipase (LPL) TG hydrolysis and a inhibitor of the hepatic VLDL-TG production rate (without affecting the VLDL-apoB production rate) (By similarity). Activates po…
Q9H3S4	ENSG00000196511	1279	TPK1	3.494	4.007	thiamin pyrophosphokinase 1	Catalyzes the phosphorylation of thiamine to thiamine pyrophosphate. Can also catalyze the phosphorylation of pyrithiamine to pyrithiamine pyrophosphate
Q7Z406	ENSG00000105357	31336	MYH14	4.815	3.867	myosin heavy chain 14	Cellular myosin that appears to play a role in cytokinesis, cell shape, and specialized functions such as secretion and capping
Q8N108	ENSG00000198160	28816	MIER1	3.311	3.618	MIER1 transcriptional regulator	Transcriptional repressor regulating the expression of a number of genes including SP1 target genes. Probably functions through recruitment of HDAC1 a histone deacetylase involved in chromatin silencing
Q8WTR4	ENSG00000158555	123580	GDPD5	3.338	3.592	glycerophosphodiester phosphodiesterase domain containing 5	Promotes neurite formation. Cooperates with PRDX1 to drive postmitotic motor neuron differentiation. The glycerophosphodiester phosphodiesterase activity may be required for its role in neuronal differentiation. May contribute to the osmotic regulation of cellular glycerophosphocholine
P48165	ENSG00000121634	7258	GJA8	2.861	3.542	gap junction protein alpha 8	One gap junction consists of a cluster of closely packed pairs of transmembrane channels, the connexons, through which materials of low MW diffuse from one cell to a neighboring cell
Q9H201	ENSG00000049283	25776	EPN3	3.005	3.499	epsin 3
P49703	ENSG00000175906	10240	ARL4D	3.063	3.495	ADP ribosylation factor like GTPase 4D	Small GTP-binding protein which cycles between an inactive GDP-bound and an active GTP-bound form, and the rate of cycling is regulated by guanine nucleotide exchange factors (GEF) and GTPase-activating proteins (GAP). GTP-binding protein that does not act as an allosteric activator of the cholera toxin catalytic subunit. Recruits CYTH1, CYTH2, CYTH3 and CYTH4 to the plasma membrane in GDP-bound …
P35626	ENSG00000100077	628	ADRBK2	3.821	3.486	G protein-coupled receptor kinase 3	Specifically phosphorylates the agonist-occupied form of the beta-adrenergic and closely related receptors
O14653	ENSG00000108433	112309	GOSR2	3.044	3.473	golgi SNAP receptor complex member 2	Involved in transport of proteins from the cis/medial- Golgi to the trans-Golgi network
P34972	ENSG00000188822	3991	CNR2	3.04	3.445	cannabinoid receptor 2	Heterotrimeric G protein-coupled receptor for endocannabinoid 2-arachidonoylglycerol mediating inhibition of adenylate cyclase. May function in inflammatory response, nociceptive transmission and bone homeostasis
P49619	ENSG00000058866	121	DGKG	1.829	3.437	diacylglycerol kinase gamma	Reverses the normal flow of glycerolipid biosynthesis by phosphorylating diacylglycerol back to phosphatidic acid
Q9NZR2	ENSG00000168702	27322	LRP1B	3.914	3.385	LDL receptor related protein 1B	Potential cell surface proteins that bind and internalize ligands in the process of receptor-mediated endocytosis
O00192	ENSG00000099889	10246	ARVCF	4.337	3.307	armadillo repeat gene deleted in velocardiofacial syndrome	Involved in protein-protein interactions at adherens junctions
Q8NDB2	ENSG00000153064	121045	BANK1	2.647	3.283	B-cell scaffold protein with ankyrin repeats 1	Involved in B-cell receptor (BCR)-induced Ca(2+) mobilization from intracellular stores. Promotes Lyn-mediated phosphorylation of IP3 receptors 1 and 2
Q9ULQ1	ENSG00000186815	104683	TPCN1	3.05	3.277	two pore segment channel 1	Nicotinic acid adenine dinucleotide phosphate (NAADP) receptor that may function as one of the major voltage-gated Ca(2+) channels (VDCC) across the lysosomal and endosomal membrane
O94762	ENSG00000108469	137517	RECQL5	3.399	3.269	RecQ like helicase 5	Isoform beta is a DNA helicase that plays an important role in DNA replication, transcription and repair. Inhibits elongation of stalled transcripts at DNA damage sites by binding to the RNA polymerase II subunit POLR2A and blocking the TCEA1 binding site. Required for mitotic chromosome separation after cross-over events and cell cycle progress. Required for efficient DNA repair, including repai…
P29120	ENSG00000175426	103871	PCSK1	2.118	3.244	proprotein convertase subtilisin/kexin type 1	Involved in the processing of hormone and other protein precursors at sites comprised of pairs of basic amino acid residues. Substrates include POMC, renin, enkephalin, dynorphin, somatostatin, insulin and AGRP
Q16854	ENSG00000114956	1514	DGUOK	2.388	3.195	deoxyguanosine kinase	Required for the phosphorylation of several deoxyribonucleosides and certain nucleoside analogs widely employed as antiviral and chemotherapeutic agents
P49759	ENSG00000013441	479	CLK1	3.133	3.128	CDC like kinase 1	Dual specificity kinase acting on both serine/threonine and tyrosine-containing substrates. Phosphorylates serine- and arginine-rich (SR) proteins of the spliceosomal complex and may be a constituent of a network of regulatory mechanisms that enable SR proteins to control RNA splicing. Phosphorylates: SRSF1, SRSF3 and PTPN1. Regulates the alternative splicing of tissue factor (F3) pre-mRNA in end…
P51513	ENSG00000139910	11628	NOVA1	2.636	3.127	NOVA alternative splicing regulator 1	May regulate RNA splicing or metabolism in a specific subset of developing neurons
Q06495	ENSG00000131183	119650	SLC34A1	4.106	3.103	solute carrier family 34 member 1	May be involved in actively transporting phosphate into cells via Na(+) cotransport in the renal brush border membrane. Probably mediates 70-80% of the apical influx
Q99967	ENSG00000164442	6450	CITED2	2.786	3.097	Cbp/p300 interacting transactivator with Glu/Asp rich carboxy-terminal domain 2	Transcriptional coactivator of the p300/CBP-mediated trancription complex. Acts as a bridge, linking TFAP2 transcription factors and the p300/CBP transcriptional coactivator complex in order to stimulate TFAP2-mediated transcriptional activation. Positively regulates TGF-beta signaling through its association with the SMAD/p300/CBP-mediated transcriptional coactivator complex. Stimulates the pero…
Q08830	ENSG00000104760	121492	FGL1	3.129	3.093	fibrinogen like 1	Has hepatocyte mitogenic activity
P11229	ENSG00000168539	1734	CHRM1	2.837	3.093	cholinergic receptor muscarinic 1	The muscarinic acetylcholine receptor mediates various cellular responses, including inhibition of adenylate cyclase, breakdown of phosphoinositides and modulation of potassium channels through the action of G proteins. Primary transducing effect is Pi turnover
P17020	ENSG00000170631	18988	ZNF16	3.056	3.081	zinc finger protein 16	Acts as a transcriptional activator. Promotes cell proliferation by facilitating the cell cycle phase transition from the S to G2/M phase. Involved in both the hemin- and phorbol myristate acetate (PMA)-induced erythroid and megakaryocytic differentiation, respectively. Plays also a role as an inhibitor of cell apoptosis
O95747	ENSG00000172939	625	OXSR1	2.801	3.08	oxidative stress responsive 1	Regulates downstream kinases in response to environmental stress. May also have a function in regulating the actin cytoskeleton
P10074	ENSG00000204859	3131	ZBTB48	2.684	3.07	zinc finger and BTB domain containing 48	Binds to and regulates the J and/or S elements in MHC II promoter
O43186	ENSG00000105392	41609	CRX	0.965	3.028	cone-rod homeobox	Transcription factor that binds and transactivates the sequence 5'-TAATC[CA]-3' which is found upstream of several photoreceptor-specific genes, including the opsin genes. Acts synergistically with other transcription factors, such as NRL, RORB and RAX, to regulate photoreceptor cell-specific gene transcription. Essential for the maintenance of mammalian photoreceptors
Q9UIU6	ENSG00000100625	5867	SIX4	2.422	2.999	SIX homeobox 4	Transcriptional regulator which can act as both a transcriptional repressor and activator by binding a DNA sequence on these target genes and is involved in processes like cell differentiation, cell migration and cell survival. Transactivates gene expression by binding a 5'-[CAT]A[CT][CT][CTG]GA[GAT]-3' motif present in the Trex site and a 5'-TCA[AG][AG]TTNC-3' motif present in the MEF3 site of t…
Q13643	ENSG00000183386	14648	FHL3	2.628	2.981	four and a half LIM domains 3
Q92583	ENSG00000102970	12423	CCL17	3.284	2.963	C-C motif chemokine ligand 17	Chemotactic factor for T-lymphocytes but not monocytes or granulocytes. May play a role in T-cell development in thymus and in trafficking and activation of mature T-cells. Binds to CCR4
Q9Y219	ENSG00000184916	11115	JAG2	1.799	2.931	jagged 2	Putative Notch ligand involved in the mediation of Notch signaling. Involved in limb development (By similarity)
Q96S59	ENSG00000010017	16472	RANBP9	3.203	2.885	RAN binding protein 9	May act as an adapter protein to couple membrane receptors to intracellular signaling pathways. May be involved in signaling of ITGB2/LFA-1 and other integrins. Enhances HGF-MET signaling by recruiting Sos and activating the Ras pathway. Enhances dihydrotestosterone-induced transactivation activity of AR, as well as dexamethasone-induced transactivation activity of NR3C1, but not affect estrogen-…
Q92974	ENSG00000116584	119229	ARHGEF2	2.816	2.874	Rho/Rac guanine nucleotide exchange factor 2	Activates Rho-GTPases by promoting the exchange of GDP for GTP. May be involved in epithelial barrier permeability, cell motility and polarization, dendritic spine morphology, antigen presentation, leukemic cell differentiation, cell cycle regulation, innate immune response, and cancer. Binds Rac-GTPases, but does not seem to promote nucleotide exchange activity toward Rac-GTPases, which was uniq…
Q8TF47	ENSG00000184939	279971	Q6ZTW2_HUMAN	3.332	2.852	ZFP90 zinc finger protein	May function as a repressor or silencer protein, and most likely exerts its repressing activity upon zinc-dependent binding to DNA. May be involved in proper spermatogenesis by repressing the expression of genes unnecessary or incompatible with the maintenance of a haploid cell state (By similarity). Isoform 2 acts as a bridge between FOXP3 and the corepressor TRIM28, and is required for the tran…
Q16816	ENSG00000164776	766	PHKG1	2.566	2.847	phosphorylase kinase catalytic subunit gamma 1	Catalytic subunit of the phosphorylase b kinase (PHK), which mediates the neural and hormonal regulation of glycogen breakdown (glycogenolysis) by phosphorylating and thereby activating glycogen phosphorylase. In vitro, phosphorylates PYGM, TNNI3, MAPT/TAU, GAP43 and NRGN/RC3 (By similarity)
Q9Y4C4	ENSG00000147324	14331	MFHAS1	2.333	2.844	malignant fibrous histiocytoma amplified sequence 1
P20908	ENSG00000130635	7983	COL5A1	3.191	2.843	collagen type V alpha 1 chain	Type V collagen is a member of group I collagen (fibrillar forming collagen). It is a minor connective tissue component of nearly ubiquitous distribution. Type V collagen binds to DNA, heparan sulfate, thrombospondin, heparin, and insulin
O15243	ENSG00000213625	25080	LEPROT	2.549	2.834	leptin receptor overlapping transcript	Negatively regulates leptin receptor (LEPR) cell surface expression, and thus decreases response to leptin. Negatively regulates growth hormone (GH) receptor cell surface expression in liver. May play a role in liver resistance to GH during periods of reduced nutrient availability
P06132	ENSG00000126088	118559	UROD	3.024	2.828	uroporphyrinogen decarboxylase	Catalyzes the decarboxylation of four acetate groups of uroporphyrinogen-III to yield coproporphyrinogen-III
Q96Q04	ENSG00000142235	263776	LMTK3	3.359	2.826	lemur tyrosine kinase 3	Protein kinase which phosphorylates ESR1 (in vitro) and protects it against proteasomal degradation. May also regulate ESR1 levels indirectly via a PKC-AKT-FOXO3 pathway where it decreases the activity of PKC and the phosphorylation of AKT, thereby increasing binding of transcriptional activator FOXO3 to the ESR1 promoter and increasing ESR1 transcription (PubMed:21602804). Involved in endocytic …
P28566	ENSG00000168830	110749	HTR1E	3.585	2.821	5-hydroxytryptamine receptor 1E	G-protein coupled receptor for 5-hydroxytryptamine (serotonin). Also functions as a receptor for various alkaloids and psychoactive substances. Ligand binding causes a conformation change that triggers signaling via guanine nucleotide-binding proteins (G proteins) and modulates the activity of down-stream effectors, such as adenylate cyclase. Signaling inhibits adenylate cyclase activity
P49862	ENSG00000169035	103926	KLK7	1.916	2.782	kallikrein related peptidase 7	May catalyze the degradation of intercellular cohesive structures in the cornified layer of the skin in the continuous shedding of cells from the skin surface. Specific for amino acid residues with aromatic side chains in the P1 position. Cleaves insulin A chain at '14-Tyr-|-Gln-15' and insulin B chain at '6- Leu-|-Cys-7', '16-Tyr-|-Leu-17', '25-Phe-|-Tyr-26' and '26-Tyr-|- Thr-27'. Could play a …
P17844	ENSG00000108654	121482	DDX5	3.062	2.78	Probable ATP-dependent RNA helicase...	Involved in the alternative regulation of pre-mRNA splicing; its RNA helicase activity is necessary for increasing tau exon 10 inclusion and occurs in a RBM4-dependent manner. Binds to the tau pre-mRNA in the stem-loop region downstream of exon 10. The rate of ATP hydrolysis is highly stimulated by single-stranded RNA. Involved in transcriptional regulation; the function is independent of the RNA…
P34059	ENSG00000141012	119074	GALNS	2.709	2.773	galactosamine (N-acetyl)-6-sulfatase
P98082	ENSG00000153071	121309	DAB2	1.745	2.77	DAB2, clathrin adaptor protein	Adapter protein that functions as clathrin-associated sorting protein (CLASP) required for clathrin-mediated endocytosis of selected cargo proteins. Can bind and assemble clathrin, and binds simultaneously to phosphatidylinositol 4,5-bisphosphate (PtdIns(4,5)P2) and cargos containg non-phosphorylated NPXY internalization motifs, such as the LDL receptor, to recruit them to clathrin-coated pits. C…
Q5TKA1	ENSG00000183814	40573	LIN9	2.86	2.758	lin-9 DREAM MuvB core complex component	Acts as a tumor suppressor. Inhibits DNA synthesis. Its ability to inhibit oncogenic transformation is mediated through its association with RB1. Plays a role in the expression of genes required for the G1/S transition
P21439	ENSG00000005471	109171	ABCB4	2.827	2.747	ATP binding cassette subfamily B member 4	Energy-dependent phospholipid efflux translocator that acts as a positive regulator of biliary lipid secretion. Functions as a floppase that translocates specifically phosphatidylcholine (PC) from the inner to the outer leaflet of the canalicular membrane bilayer into the canaliculi of hepatocytes. Translocation of PC makes the biliary phospholipids available for extraction into the canaliculi lu…
P60900	ENSG00000100902	105047	PSMA6	3.123	2.741	proteasome subunit alpha 6	The proteasome is a multicatalytic proteinase complex which is characterized by its ability to cleave peptides with Arg, Phe, Tyr, Leu, and Glu adjacent to the leaving group at neutral or slightly basic pH. The proteasome has an ATP-dependent proteolytic activity
O43847	ENSG00000078618	11728	NRD1	2.974	2.734	Nardilysin	Cleaves peptide substrates on the N-terminus of arginine residues in dibasic pairs
Q13336	ENSG00000141469	117512	SLC14A1	3.436	2.731	solute carrier family 14 member 1 (Kidd blood group)	Urea channel that facilitates transmembrane urea transport down a concentration gradient. A constriction of the transmembrane channel functions as selectivity filter through which urea is expected to pass in dehydrated form. The rate of urea conduction is increased by hypotonic stress. Plays an important role in the kidney medulla collecting ducts, where it allows rapid equilibration between the …
Q16649	ENSG00000165030	3228	NFIL3	1.913	2.728	nuclear factor, interleukin 3 regulated	Acts as a transcriptional regulator that recognizes and binds to the sequence 5'-[GA]TTA[CT]GTAA[CT]-3', a sequence present in many cellular and viral promoters. Represses transcription from promoters with activating transcription factor (ATF) sites. Represses promoter activity in osteoblasts (By similarity). Represses transcriptional activity of PER1 (By similarity). Represses transcriptional ac…
Q6ZSI9	ENSG00000182472	113874	CAPN12	2.517	2.727	calpain 12	Calcium-regulated non-lysosomal thiol-protease
Q8WYR1	ENSG00000141506	140140	PIK3R5	2.234	2.705	phosphoinositide-3-kinase regulatory subunit 5	Regulatory subunit of the PI3K gamma complex. Required for recruitment of the catalytic subunit to the plasma membrane via interaction with beta-gamma G protein dimers. Required for G protein-mediated activation of PIK3CG (By similarity)
Q969H4	ENSG00000142675	122592	CNKSR1	1.489	2.701	connector enhancer of kinase suppressor of Ras 1	May function as an adapter protein or regulator of Ras signaling pathways
O14530	ENSG00000115514	16830	TXNDC9	1.248	2.7	thioredoxin domain containing 9	Significantly diminishes the chaperonin TCP1 complex ATPase activity, thus negatively impacts protein folding, including that of actin or tubulin
Q9UKP5	ENSG00000049192	104129	ADAMTS6	2.429	2.683	ADAM metallopeptidase with thrombospondin type 1 motif 6
Q8TF68	ENSG00000126746	36530	ZNF384	2.648	2.68	zinc finger protein 384	Transcription factor that binds the consensus DNA sequence [GC]AAAAA. Seems to bind and regulate the promoters of MMP1, MMP3, MMP7 and COL1A1 (By similarity)
P46597	ENSG00000196433	14240	ASMT	3.092	2.678	acetylserotonin O-methyltransferase
Q16832	ENSG00000162733	118277	DDR2	2.28	2.67	discoidin domain receptor tyrosine kinase 2	Tyrosine kinase that functions as cell surface receptor for fibrillar collagen and regulates cell differentiation, remodeling of the extracellular matrix, cell migration and cell proliferation. Required for normal bone development. Regulates osteoblast differentiation and chondrocyte maturation via a signaling pathway that involves MAP kinases and leads to the activation of the transcription fact…
Q9NRZ9	ENSG00000119969	26136	HELLS	2.68	2.655	helicase, lymphoid-specific	Plays an essential role in normal development and survival. Involved in regulation of the expansion or survival of lymphoid cells. Required for de novo or maintenance DNA methylation. May control silencing of the imprinted CDKN1C gene through DNA methylation. May play a role in formation and organization of heterochromatin, implying a functional role in the regulation of transcription and mitosis…
Q86UX6	ENSG00000165752	40863	STK32C	1.957	2.646	serine/threonine kinase 32C
P24278	ENSG00000089775	3402	ZBTB25	1.905	2.642	zinc finger and BTB domain containing 25	May be involved in transcriptional regulation
Q8WWH5	ENSG00000165832	118059	TRUB1	2.198	2.632	TruB pseudouridine synthase family member 1	May be responsible for synthesis of pseudouridine from uracil in transfer RNAs
P54709	ENSG00000069849	120225	ATP1B3	2.254	2.626	ATPase Na+/K+ transporting subunit beta 3	This is the non-catalytic component of the active enzyme, which catalyzes the hydrolysis of ATP coupled with the exchange of Na(+) and K(+) ions across the plasma membrane. The exact function of the beta-3 subunit is not known
Q9UNH7	ENSG00000129515	38348	SNX6	2.149	2.621	sorting nexin 6	Involved in several stages of intracellular trafficking. Interacts with membranes phosphatidylinositol 3,4-bisphosphate and/or phosphatidylinositol 4,5-bisphosphate (Probable). Acts in part as component of the retromer membrane-deforming SNX-BAR subcomplex (PubMed:19935774). The SNX-BAR retromer mediates retrograde transport of cargo proteins from endosomes to the trans-Golgi network (TGN) and is…
Q9NPI6	ENSG00000272886	26881	DCP1A	2.212	2.616	decapping mRNA 1A
Q86YD1	ENSG00000104960	122331	PTOV1	2.061	2.609	prostate tumor overexpressed 1	May activate transcription. Required for nuclear translocation of FLOT1. Promotes cell proliferation
Q29980	ENSG00000204516	42123	MICB	1.979	2.604	MHC class I polypeptide-related sequence B	Seems to have no role in antigen presentation. Acts as a stress-induced self-antigen that is recognized by gamma delta T cells. Ligand for the KLRK1/NKG2D receptor. Binding to KLRK1 leads to cell lysis
Q86YD5	ENSG00000179241	44082	LDLRAD3	2.715	2.603	low density lipoprotein receptor class A domain containing 3	May influence APP processing, resulting in a decrease in sAPP-alpha production and increased amyloidogenic P3 peptide production
Q96CW9	ENSG00000196358	34299	NTNG2	2.267	2.597	netrin G2	Involved in controlling patterning and neuronal circuit formation at the laminar, cellular, subcellular and synaptic levels. Promotes neurite outgrowth of both axons and dendrites
Q15928	ENSG00000131127	4843	ZNF141	2.38	2.588	zinc finger protein 141	May be involved in transcriptional regulation as a repressor. Plays a role in limb development
P25325	ENSG00000128309	29154	MPST	2.125	2.578	mercaptopyruvate sulfurtransferase	Transfer of a sulfur ion to cyanide or to other thiol compounds. Also has weak rhodanese activity. Detoxifies cyanide and is required for thiosulfate biosynthesis. Acts as an antioxidant. In combination with cysteine aminotransferase (CAT), contributes to the catabolism of cysteine and is an important producer of hydrogen sulfide in the brain, retina and vascular endothelial cells. Hydrogen sulfi…
Q01415	ENSG00000156958	198	GALK2	2.321	2.575	galactokinase 2	Acts on GalNAc. Also acts as a galactokinase when galactose is present at high concentrations. May be involved in a salvage pathway for the reutilization of free GalNAc derived from the degradation of complex carbohydrates
Q9UKX5	ENSG00000137809	19823	ITGA11	2.296	2.575	integrin subunit alpha 11	Integrin alpha-11/beta-1 is a receptor for collagen
O14965	ENSG00000087586	425	AURKA	0.759	2.573	aurora kinase A	Mitotic serine/threonine kinases that contributes to the regulation of cell cycle progression. Associates with the centrosome and the spindle microtubules during mitosis and plays a critical role in various mitotic events including the establishment of mitotic spindle, centrosome duplication, centrosome separation as well as maturation, chromosomal alignment, spindle assembly checkpoint, and cyto…
P54253	ENSG00000124788	8310	ATXN1	3.035	2.569	ataxin 1	Chromatin-binding factor that repress Notch signaling in the absence of Notch intracellular domain by acting as a CBF1 corepressor. Binds to the HEY promoter and might assist, along with NCOR2, RBPJ-mediated repression. Binds RNA in vitro. May be involved in RNA metabolism
Q5SXM1	ENSG00000181450	116729	ZNF678	2.312	2.55	zinc finger protein 678	May be involved in transcriptional regulation
P50150	ENSG00000168243	5187	GNG4	2.377	2.547	G protein subunit gamma 4	Guanine nucleotide-binding proteins (G proteins) are involved as a modulator or transducer in various transmembrane signaling systems. The beta and gamma chains are required for the GTPase activity, for replacement of GDP by GTP, and for G protein- effector interaction
Q96QE2	ENSG00000151229	35606	SLC2A13	2.528	2.543	solute carrier family 2 member 13	H(+)-myo-inositol cotransporter. Can also transport related stereoisomers
O43432	ENSG00000075151	13552	EIF4G3	2.758	2.541	eukaryotic translation initiation factor 4 gamma 3	Probable component of the protein complex eIF4F, which is involved in the recognition of the mRNA cap, ATP-dependent unwinding of 5'-terminal secondary structure and recruitment of mRNA to the ribosome. Thought to be a functional homolog of EIF4G1
Q86W56	ENSG00000227345	119194	PARG	2.126	2.538	poly(ADP-ribose) glycohydrolase	Poly(ADP-ribose) synthesized after DNA damage is only present transiently and is rapidly degraded by poly(ADP-ribose) glycohydrolase. PARG acts both as an endo- and exoglycosidase, releasing PAR of different length as well as ADP-ribose monomers. Required for retinoid acid-dependent gene transactivation, probably by dePARsylating histone demethylase KDM4D, allowing chromatin derepression at RAR-d…
Q9UD71	ENSG00000131771	6374	PPP1R1B	2.401	2.538	protein phosphatase 1 regulatory inhibitor subunit 1B	Inhibitor of protein-phosphatase 1
Q96FS4	ENSG00000213445	2773	SIPA1	3.408	2.532	signal-induced proliferation-associated 1	GTPase activator for the nuclear Ras-related regulatory proteins Rap1 and Rap2 in vitro, converting it to the putatively inactive GDP-bound state
Q13007	ENSG00000162892	5472	IL24	1.61	2.527	interleukin 24	Has antiproliferative properties on melanoma cells and may contribute to terminal cell differentiation
P18577	ENSG00000188672	28517	RHCE	1.905	2.512	Rh blood group CcEe antigens	May be part of an oligomeric complex which is likely to have a transport or channel function in the erythrocyte membrane
P25791	ENSG00000135363	2847	LMO2	3.112	2.506	LIM domain only 2	Acts with TAL1/SCL to regulate red blood cell development. Also acts with LDB1 to maintain erythroid precursors in an immature state
Q9BZM1	ENSG00000123739	32723	PLA2G12A	2.328	2.502	phospholipase A2 group XIIA	PA2 catalyzes the calcium-dependent hydrolysis of the 2- acyl groups in 3-sn-phosphoglycerides. Does not exhibit detectable activity toward sn-2-arachidonoyl- or linoleoyl- phosphatidylcholine or -phosphatidylethanolamine
Q9H116	ENSG00000125812	30037	GZF1	2.282	2.492	GDNF inducible zinc finger protein 1	Transcriptional repressor. Binds the GZF1 responsive element (GRE) (consensus: 5'-TGCGCN[TG][CA]TATA-3'). May be regulating VSX2/HOX10 expression
Q9Y6M5	ENSG00000170385	117633	SLC30A1	0.584	2.487	solute carrier family 30 member 1	May be involved in zinc transport out of the cell
Q16538	ENSG00000250510	44367	GPR162	1.924	2.472	G protein-coupled receptor 162	Orphan receptor
Q9BX95	ENSG00000126821	104956	SGPP1	1.507	2.459	sphingosine-1-phosphate phosphatase 1	Has enzymatic activity against both sphingosine 1- phosphate (S1P) and dihydro-S1P. Regulates intracellular and extracellular S1P levels
P04275	ENSG00000110799	122398	VWF	2.618	2.456	von Willebrand factor	Important in the maintenance of hemostasis, it promotes adhesion of platelets to the sites of vascular injury by forming a molecular bridge between sub-endothelial collagen matrix and platelet-surface receptor complex GPIb-IX-V. Also acts as a chaperone for coagulation factor VIII, delivering it to the site of injury, stabilizing its heterodimeric structure and protecting it from premature cleara…
Q92800	ENSG00000108799	10995	EZH1	2.321	2.443	enhancer of zeste 1 polycomb repressive complex 2 subunit	Polycomb group (PcG) protein. Catalytic subunit of the PRC2/EED-EZH1 complex, which methylates 'Lys-27' of histone H3, leading to transcriptional repression of the affected target gene. Able to mono-, di- and trimethylate 'Lys-27' of histone H3 to form H3K27me1, H3K27me2 and H3K27me3, respectively. Required for embryonic stem cell derivation and self-renewal, suggesting that it is involved in saf…
P47985	ENSG00000169021	111631; 111632	UQCRFS1	2.515	2.4	ubiquinol-cytochrome c reductase, Rieske iron-sulfur polypeptide 1	Component of the ubiquinol-cytochrome c reductase complex (complex III or cytochrome b-c1 complex), which is a respiratory chain that generates an electrochemical potential coupled to ATP synthesis
O60494	ENSG00000107611	106372	CUBN	1.97	2.426	cubilin	Cotransporter which plays a role in lipoprotein, vitamin and iron metabolism, by facilitating their uptake. Binds to ALB, MB, Kappa and lambda-light chains, TF, hemoglobin, GC, SCGB1A1, APOA1, high density lipoprotein, and the GIF-cobalamin complex. The binding of all ligands requires calcium. Serves as important transporter in several absorptive epithelia, including intestine, renal proximal tub…
Q9UQQ1	ENSG00000168060	105675	NAALADL1	2.24	2.416	N-acetylated alpha-linked acidic dipeptidase like 1	NAALADase-like activity unknown. Has no NAAG hydrolyzing activity. Exhibits a dipeptidyl-peptidase IV type activity. In vitro, cleaves Gly-Pro-AMC (By similarity)
P62072	ENSG00000134809	20323	TIMM10	2.238	2.414	translocase of inner mitochondrial membrane 10	Mitochondrial intermembrane chaperone that participates in the import and insertion of multi-pass transmembrane proteins into the mitochondrial inner membrane. May also be required for the transfer of beta-barrel precursors from the TOM complex to the sorting and assembly machinery (SAM complex) of the outer membrane. Acts as a chaperone-like protein that protects the hydrophobic precursors from …
P51451	ENSG00000136573	154	BLK	1.733	2.404	BLK proto-oncogene, Src family tyrosine kinase	Non-receptor tyrosine kinase involved in B-lymphocyte development, differentiation and signaling. B-cell receptor (BCR) signaling requires a tight regulation of several protein tyrosine kinases and phosphatases, and associated coreceptors. Binding of antigen to the B-cell antigen receptor (BCR) triggers signaling that ultimately leads to B-cell activation. Signaling through BLK plays an important…
O95178	ENSG00000090266	14685	NDUFB2	2.61	2.394	NADH:ubiquinone oxidoreductase subunit B2	Accessory subunit of the mitochondrial membrane respiratory chain NADH dehydrogenase (Complex I), that is believed not to be involved in catalysis. Complex I functions in the transfer of electrons from NADH to the respiratory chain. The immediate electron acceptor for the enzyme is believed to be ubiquinone
Q8TAB3	ENSG00000165194	258575	PCDH19	1.346	2.383	protocadherin 19	Potential calcium-dependent cell-adhesion protein
P31941	ENSG00000262156	45715	APOBEC3A	2.687	2.374	apolipoprotein B mRNA editing enzyme catalytic subunit 3A	DNA deaminase (cytidine deaminase) with restriction activity against viruses, foreign DNA and mobility of retrotransposons. Exhibits antiviral activity against adeno- associated virus (AAV) and human T-cell leukemia virus type 1 (HTLV-1) and may inhibit the mobility of LTR and non-LTR retrotransposons. Selectively targets single-stranded DNA and can deaminate both methylcytosine and cytosine in f…
P52298	ENSG00000114503	19552	NCBP2	2.181	2.373	nuclear cap binding protein subunit 2	Component of the cap-binding complex (CBC), which binds co-transcriptionally to the 5' cap of pre-mRNAs and is involved in various processes such as pre-mRNA splicing, translation regulation, nonsense-mediated mRNA decay, RNA-mediated gene silencing (RNAi) by microRNAs (miRNAs) and mRNA export. The CBC complex is involved in mRNA export from the nucleus via its interaction with ALYREF/THOC4/ALY, …
P30542	ENSG00000163485	1721	ADORA1	1.323	2.372	adenosine A1 receptor	Receptor for adenosine. The activity of this receptor is mediated by G proteins which inhibit adenylyl cyclase
Q9Y289	ENSG00000138074	117629	SLC5A6	1.289	2.368	solute carrier family 5 member 6	Transports pantothenate, biotin and lipoate in the presence of sodium
Q86YW0	ENSG00000139151	35121	PLCZ1	2.464	2.361	phospholipase C zeta 1	The production of the second messenger molecules diacylglycerol (DAG) and inositol 1,4,5-trisphosphate (IP3) is mediated by activated phosphatidylinositol-specific phospholipase C enzymes. In vitro, hydrolyzes PtdIns(4,5)P2 in a Ca(2+)- dependent manner. Triggers intracellular Ca(2+) oscillations in oocytes solely during M phase and is involved in inducing oocyte activation and initiating embryon…
O75937	ENSG00000126698	20995	DNAJC8	0.815	2.36	DnaJ heat shock protein family (Hsp40) member C8
P43220	ENSG00000112164	4195	GLP1R	2.843	2.358	glucagon like peptide 1 receptor	This is a receptor for glucagon-like peptide 1. The activity of this receptor is mediated by G proteins which activate adenylyl cyclase
Q7Z4V0	ENSG00000183621	124422	ZNF438	2.244	2.338	zinc finger protein 438	Isoform 1 acts as a transcriptional repressor
P42685	ENSG00000111816	1147	FRK	2.342	2.335	fyn related Src family tyrosine kinase	Non-receptor tyrosine-protein kinase that negatively regulates cell proliferation. Positively regulates PTEN protein stability through phosphorylation of PTEN on 'Tyr-336', which in turn prevents its ubiquitination and degradation, possibly by reducing its binding to NEDD4. May function as a tumor suppressor
Q9HAB3	ENSG00000185803	30982	SLC52A2	2.061	2.327	solute carrier family 52 member 2	Riboflavin transporter. Riboflavin transport is Na(+)- independent but moderately pH-sensitive. Activity is strongly inhibited by riboflavin analogs, such as lumiflavin. Weakly inhibited by flavin adenine dinucleotide (FAD) and flavin mononucleotide (FMN). In case of infection by retroviruses, acts as a cell receptor to retroviral envelopes similar to the porcine endogenous retrovirus (PERV-A)
O43781	ENSG00000143479	423	DYRK3	1.017	2.322	dual specificity tyrosine phosphorylation regulated kinase 3	Negative regulator of EPO-dependent erythropoiesis, may place an upper limit on red cell production during stress erythropoiesis. Inhibits cell death due to cytokine withdrawal in hematopoietic progenitor cells. May act by regulating CREB/CRE signaling
Q8TAP4	ENSG00000048540	27170	LMO3	2.964	2.321	LIM domain only 3
Q93034	ENSG00000166266	4950	CUL5	2.401	2.32	cullin 5	Core component of multiple SCF-like ECS (Elongin-Cullin 2/5-SOCS-box protein) E3 ubiquitin-protein ligase complexes, which mediate the ubiquitination and subsequent proteasomal degradation of target proteins. As a scaffold protein may contribute to catalysis through positioning of the substrate and the ubiquitin- conjugating enzyme. The functional specificity of the E3 ubiquitin-protein ligase co…
Q9NRJ5	ENSG00000218823	27998	PAPOLB	1.894	2.319	poly(A) polymerase beta
Q8N9L9	ENSG00000177465	119927	ACOT4	2.602	2.31	acyl-CoA thioesterase 4	Acyl-CoA thioesterases are a group of enzymes that catalyze the hydrolysis of acyl-CoAs to the free fatty acid and coenzyme A (CoASH), providing the potential to regulate intracellular levels of acyl-CoAs, free fatty acids and CoASH (By similarity). Succinyl-CoA thioesterase that also hydrolyzes long chain saturated and unsaturated monocarboxylic acyl-CoAs
O14493	ENSG00000189143	9704	CLDN4	3.205	2.304	claudin 4	Plays a major role in tight junction-specific obliteration of the intercellular space
P11511	ENSG00000137869	105951	CYP19A1	2.685	2.289	cytochrome P450 family 19 subfamily A member 1	Catalyzes the formation of aromatic C18 estrogens from C19 androgens
Q08AN1	ENSG00000204611	223494	ZNF616	2.281	2.279	zinc finger protein 616	May be involved in transcriptional regulation
O95817	ENSG00000151929	137539	BAG3	2.077	2.277	BCL2 associated athanogene 3	Inhibits the chaperone activity of HSP70/HSC70 by promoting substrate release. Has anti-apoptotic activity
Q13572	ENSG00000274958	922	ITPK1	2.052	2.274	Inositol-tetrakisphosphate 1-kinase	Kinase that can phosphorylate various inositol polyphosphate such as Ins(3,4,5,6)P4 or Ins(1,3,4)P3. Phosphorylates Ins(3,4,5,6)P4 at position 1 to form Ins(1,3,4,5,6)P5. This reaction is thought to have regulatory importance, since Ins(3,4,5,6)P4 is an inhibitor of plasma membrane Ca(2+)-activated Cl(-) channels, while Ins(1,3,4,5,6)P5 is not. Also phosphorylates Ins(1,3,4)P3 on O-5 and O-6 to f…
Q9UIH9	ENSG00000163884	20708	KLF15	1.347	2.272	Kruppel like factor 15	Transcriptional regulator that binds to the GA element of the CLCNKA promoter. Binds to the KCNIP2 promoter and regulates KCNIP2 circadian expression in the heart (By similarity). Is a repressor of CTGF expression, involved in the control of cardiac fibrosis. It is also involved in the control of cardiac hypertrophy acting through the inhibition of MEF2A and GATA4 (By similarity). Involved in pod…
O75157	ENSG00000196428	5610	TSC22D2	1.773	2.272	TSC22 domain family member 2
P21918	ENSG00000169676	1742	DRD5	2.039	2.272	dopamine receptor D5	Dopamine receptor whose activity is mediated by G proteins which activate adenylyl cyclase
Q92793	ENSG00000005339	107394	CREBBP	2.339	2.267	CREB binding protein	Acetylates histones, giving a specific tag for transcriptional activation. Also acetylates non-histone proteins, like NCOA3 and FOXO1. Binds specifically to phosphorylated CREB and enhances its transcriptional activity toward cAMP-responsive genes. Acts as a coactivator of ALX1. Acts as a circadian transcriptional coactivator which enhances the activity of the circadian transcriptional activators…
P28358	ENSG00000128710	4300	HOXD10	1.754	2.265	homeobox D10	Sequence-specific transcription factor which is part of a developmental regulatory system that provides cells with specific positional identities on the anterior-posterior axis
Q7Z6W7	ENSG00000172404	37846	DNAJB7	0.996	2.255	DnaJ heat shock protein family (Hsp40) member B7	Probably acts as a co-chaperone
P07942	ENSG00000091136	11320	LAMB1	0.659	2.251	laminin subunit beta 1	Binding to cells via a high affinity receptor, laminin is thought to mediate the attachment, migration and organization of cells into tissues during embryonic development by interacting with other extracellular matrix components. Involved in the organization of the laminar architecture of cerebral cortex. It is probably required for the integrity of the basement membrane/glia limitans that serves…
Q13424	ENSG00000101400	12687	SNTA1	2.289	2.243	syntrophin alpha 1	Adapter protein that binds to and probably organizes the subcellular localization of a variety of membrane proteins. May link various receptors to the actin cytoskeleton and the extracellular matrix via the dystrophin glycoprotein complex. Plays an important role in synapse formation and in the organization of UTRN and acetylcholine receptors at the neuromuscular synapse. Binds to phosphatidylino…
O15056	ENSG00000078269	104708	SYNJ2	1.694	2.243	synaptojanin 2	Inositol 5-phosphatase which may be involved in distinct membrane trafficking and signal transduction pathways. May mediate the inhibitory effect of Rac1 on endocytosis
O95685	ENSG00000132825	142918	PPP1R3D	2.21	2.241	protein phosphatase 1 regulatory subunit 3D	Seems to act as a glycogen-targeting subunit for PP1. PP1 is essential for cell division, and participates in the regulation of glycogen metabolism, muscle contractility and protein synthesis
Q6ZS27	ENSG00000182983	149795	ZNF662	2.275	2.241	zinc finger protein 662
P06400	ENSG00000139687	3911	RB1	2.368	2.237	RB transcriptional corepressor 1	Key regulator of entry into cell division that acts as a tumor suppressor. Promotes G0-G1 transition when phosphorylated by CDK3/cyclin-C. Acts as a transcription repressor of E2F1 target genes. The underphosphorylated, active form of RB1 interacts with E2F1 and represses its transcription activity, leading to cell cycle arrest. Directly involved in heterochromatin formation by maintaining overal…
Q9UNW8	ENSG00000183484	20508	GPR132	2.265	2.234	G protein-coupled receptor 132	May be a receptor for oxidized free fatty acids derived from linoleic and arachidonic acids such as 9- hydroxyoctadecadienoic acid (9-HODE). Activates a G alpha protein, most likely G alpha(q). May be involved in apoptosis. Functions at the G2/M checkpoint to delay mitosis. May function as a sensor that monitors the oxidative states and mediates appropriate cellular responses such as secretion of…
Q9NQU5	ENSG00000137843	1029	PAK6	1.647	2.234	p21 (RAC1) activated kinase 6	Serine/threonine protein kinase that plays a role in the regulation of gene transcription. The kinase activity is induced by various effectors including AR or MAP2K6/MAPKK6. Phosphorylates the DNA-binding domain of androgen receptor/AR and thereby inhibits AR-mediated transcription. Inhibits also ESR1-mediated transcription. May play a role in cytoskeleton regulation by interacting with IQGAP1. M…
Q6AI14	ENSG00000180251	254875	SLC9A4	1.185	2.231	solute carrier family 9 member A4	Involved in pH regulation to eliminate acids generated by active metabolism or to counter adverse environmental conditions. Major proton extruding system driven by the inward sodium ion chemical gradient. Plays an important role in signal transduction. May play a specialized role in the kidney in rectifying cell volume in response to extreme fluctuations of hyperosmolar-stimulated cell shrinkage.…
Q7LGA3	ENSG00000153936	111794	HS2ST1	1.854	2.227	Heparan sulfate 2-O-sulfotransferas...	Catalyzes the transfer of sulfate to the C2-position of selected hexuronic acid residues within the maturing heparan sulfate (HS). 2-O-sulfation within HS, particularly of iduronate residues, is essential for HS to participate in a variety of high- affinity ligand-binding interactions and signaling processes. Mediates 2-O-sulfation of both L-iduronyl and D-glucuronyl residues (By similarity)
Q96SF2	ENSG00000198445	284932	CCT8L2	1.631	2.225	chaperonin containing TCP1 subunit 8 like 2	Possible molecular chaperone; assists the folding of proteins upon ATP hydrolysis
Q9BTV5	ENSG00000105255	118824	FSD1	1.912	2.223	fibronectin type III and SPRY domain containing 1	May be involved in microtubule organization and stabilization
P43268	ENSG00000175832	2817	ETV4	2.361	2.222	ETS variant 4	Transcriptional activator that binds to the enhancer of the adenovirus E1A gene; the core-binding sequence is 5'[AC]GGA[AT]GT-3'
Q9H3T3	ENSG00000167680	36337	SEMA6B	2.035	2.221	semaphorin 6B	May play a role in both peripheral and central nervous system development
P17023	ENSG00000157429	18802	ZNF19	1.424	2.22	zinc finger protein 19	May be involved in transcriptional regulation
Q6J9G0	ENSG00000060140	1264	STYK1	2.503	2.216	serine/threonine/tyrosine kinase 1	Probable tyrosine protein-kinase, which has strong transforming capabilities on a variety of cell lines. When overexpressed, it can also induce tumor cell invasion as well as metastasis in distant organs. May act by activating both MAP kinase and phosphatidylinositol 3'-kinases (PI3K) pathways (By similarity)
Q9H361	ENSG00000151846	33054	PABPC3	2.27	2.214	poly(A) binding protein cytoplasmic 3	Binds the poly(A) tail of mRNA. May be involved in cytoplasmic regulatory processes of mRNA metabolism. Binds poly(A) with a slightly lower affinity as compared to PABPC1
Q8N9K5	ENSG00000196357	38896	ZNF565	2.473	2.21	zinc finger protein 565	May be involved in transcriptional regulation
O14917	ENSG00000118946	21287	PCDH17	1.536	2.201	protocadherin 17	Potential calcium-dependent cell-adhesion protein
P51685	ENSG00000179934	1874	CCR8	2.254	2.201	C-C motif chemokine receptor 8	Receptor for the chemokine CCL1/SCYA1/I-309. May regulate monocyte chemotaxis and thymic cell line apoptosis. Alternative coreceptor with CD4 for HIV-1 infection
Q9P2E2	ENSG00000117245	118477	KIF17	2.571	2.195	kinesin family member 17	Transports vesicles containing N-methyl-D-aspartate (NMDA) receptor 2B along microtubules
P20618	ENSG00000008018	105612	PSMB1	1.949	2.184	proteasome subunit beta 1	The proteasome is a multicatalytic proteinase complex which is characterized by its ability to cleave peptides with Arg, Phe, Tyr, Leu, and Glu adjacent to the leaving group at neutral or slightly basic pH. The proteasome has an ATP-dependent proteolytic activity
O43826	ENSG00000281500	116971	SLC37A4	0.849	2.178	solute carrier family 37 member 4
Q9Y4X3	ENSG00000213927	18338	CCL27	1.816	2.172	C-C motif chemokine ligand 27	Chemotactic factor that attracts skin-associated memory T-lymphocytes. May play a role in mediating homing of lymphocytes to cutaneous sites. Binds to CCR10
Q16581	ENSG00000171860	5029	C3AR1	2.093	2.171	complement C3a receptor 1	Receptor for the chemotactic and inflammatory peptide anaphylatoxin C3a. This receptor stimulates chemotaxis, granule enzyme release and superoxide anion production
P31751	ENSG00000105221	150	AKT2	1.833	2.171	AKT serine/threonine kinase 2	AKT2 is one of 3 closely related serine/threonine- protein kinases (AKT1, AKT2 and AKT3) called the AKT kinase, and which regulate many processes including metabolism, proliferation, cell survival, growth and angiogenesis. This is mediated through serine and/or threonine phosphorylation of a range of downstream substrates. Over 100 substrate candidates have been reported so far, but for most of t…
P31930	ENSG00000010256	105341	UQCRC1	2.445	2.17	ubiquinol-cytochrome c reductase core protein I	This is a component of the ubiquinol-cytochrome c reductase complex (complex III or cytochrome b-c1 complex), which is part of the mitochondrial respiratory chain. This protein may mediate formation of the complex between cytochromes c and c1
Q96A47	ENSG00000159556	6710	ISL2	2.596	2.161	ISL LIM homeobox 2	Transcriptional factor that defines subclasses of motoneurons that segregate into columns in the spinal cord and select distinct axon pathways
Q02846	ENSG00000132518	26	GUCY2D	1.521	2.161	guanylate cyclase 2D, retinal	Probably plays a specific functional role in the rods and/or cones of photoreceptors. It may be the enzyme involved in the resynthesis of cGMP required for recovery of the dark state after phototransduction
Q9H295	ENSG00000164935	32873	DCSTAMP	1.815	2.155	dendrocyte expressed seven transmembrane protein	Probable cell surface receptor that plays several roles in cellular fusion, cell differentiation, bone and immune homeostasis. Plays a role in TNFSF11-mediated osteoclastogenesis. Cooperates with OCSTAMP in modulating cell-cell fusion in both osteoclasts and foreign body giant cells (FBGCs). Participates in osteoclast bone resorption. Involved in inducing the expression of tartrate-resistant acid…
Q9UBC2	ENSG00000127527	29297	EPS15L1	2	2.153	epidermal growth factor receptor pathway substrate 15 like 1	Seems to be a constitutive component of clathrin-coated pits that is required for receptor-mediated endocytosis. Involved in endocytosis of integrin beta-1 (ITGB1) and transferrin receptor (TFR); internalization of ITGB1 as DAB2-dependent cargo but not TFR seems to require association with DAB2
Q96MT3	ENSG00000139174	39859	PRICKLE1	2.219	2.15	prickle planar cell polarity protein 1	Involved in the planar cell polarity pathway that controls convergent extension during gastrulation and neural tube closure. Convergent extension is a complex morphogenetic process during which cells elongate, move mediolaterally, and intercalate between neighboring cells, leading to convergence toward the mediolateral axis and extension along the anteroposterior axis. Necessary for nuclear local…
P55268	ENSG00000172037	11506	LAMB2	1.941	2.15	laminin subunit beta 2	Binding to cells via a high affinity receptor, laminin is thought to mediate the attachment, migration and organization of cells into tissues during embryonic development by interacting with other extracellular matrix components
Q96PN6	ENSG00000143199	119800	ADCY10	2.032	2.149	adenylate cyclase 10, soluble	Catalyzes the formation of the signaling molecule cAMP (PubMed:12609998, PubMed:15659711, PubMed:24616449, PubMed:25040695, PubMed:24567411). May function as sensor that mediates responses to changes in cellular bicarbonate and CO(2) levels (PubMed:15659711, PubMed:17591988). Has a critical role in mammalian spermatogenesis by producing the cAMP which regulates cAMP-responsive nuclear factors ind…
Q9H981	ENSG00000113812	30516	ACTR8	1.91	2.148	ARP8 actin-related protein 8 homolog	Plays an important role in the functional organization of mitotic chromosomes. Exhibits low basal ATPase activity, and unable to polymerize
Q9H0R6	ENSG00000130348	119347	QRSL1	2.39	2.148	glutaminyl-tRNA synthase (glutamine-hydrolyzing)-like 1	Allows the formation of correctly charged Gln-tRNA(Gln) through the transamidation of misacylated Glu-tRNA(Gln) in the mitochondria. The reaction takes place in the presence of glutamine and ATP through an activated gamma-phospho-Glu- tRNA(Gln)
P33032	ENSG00000176136	2019	MC5R	1.937	2.148	melanocortin 5 receptor	Receptor for MSH (alpha, beta and gamma) and ACTH. The activity of this receptor is mediated by G proteins which activate adenylate cyclase. This receptor is a possible mediator of the immunomodulation properties of melanocortins
Q96BW5	ENSG00000165983	119841	PTER	2.147	2.141	phosphotriesterase related
Q9Y5E7	ENSG00000112852	27448	PCDHB2	1.205	2.141	protocadherin beta 2	Potential calcium-dependent cell-adhesion protein. May be involved in the establishment and maintenance of specific neuronal connections in the brain
Q14916	ENSG00000124568	119987	SLC17A1	2.076	2.14	solute carrier family 17 member 1	Important for the resorption of phosphate by the kidney. May be involved in actively transporting phosphate into cells via Na(+) cotransport in the renal brush border membrane
Q9BXX0	ENSG00000132205	33604	EMILIN2	2.164	2.139	elastin microfibril interfacer 2	May be responsible for anchoring smooth muscle cells to elastic fibers, and may be involved not only in the formation of the elastic fiber, but also in the processes that regulate vessel assembly. Has cell adhesive capacity
P63279	ENSG00000103275	120323	UBE2I	1.723	2.139	ubiquitin conjugating enzyme E2 I	Accepts the ubiquitin-like proteins SUMO1, SUMO2, SUMO3 and SUMO4 from the UBLE1A-UBLE1B E1 complex and catalyzes their covalent attachment to other proteins with the help of an E3 ligase such as RANBP2, CBX4 and ZNF451. Can catalyze the formation of poly-SUMO chains. Necessary for sumoylation of FOXL2 and KAT5. Essential for nuclear architecture and chromosome segregation. Sumoylates p53/TP53 at…
Q9BU19	ENSG00000171163	25702	ZNF692	2.11	2.131	zinc finger protein 692	May be involved in transcriptional regulation
P16581	ENSG00000007908	8493	SELE	1.634	2.127	selectin E	Cell-surface glycoprotein having a role in immunoadhesion. Mediates in the adhesion of blood neutrophils in cytokine-activated endothelium through interaction with PSGL1/SELPLG. May have a role in capillary morphogenesis
Q99640	ENSG00000127564	41898	PKMYT1	0.602	2.119	protein kinase, membrane associated tyrosine/threonine 1	Acts as a negative regulator of entry into mitosis (G2 to M transition) by phosphorylation of the CDK1 kinase specifically when CDK1 is complexed to cyclins. Mediates phosphorylation of CDK1 predominantly on 'Thr-14'. Also involved in Golgi fragmentation. May be involved in phosphorylation of CDK1 on 'Tyr-15' to a lesser degree, however tyrosine kinase activity is unclear and may be indirect. May…
Q9H4A9	ENSG00000167261	29987	DPEP2	2.24	2.118	dipeptidase 2	Probable metalloprotease which hydrolyzes leukotriene D4 (LTD4) into leukotriene E4 (LTE4)
P02689	ENSG00000147588	120987	PMP2	2.032	2.116	peripheral myelin protein 2	May play a role in lipid transport protein in Schwann cells. May bind cholesterol
Q5FVE4	ENSG00000130377	125638	ACSBG2	1.42	2.112	acyl-CoA synthetase bubblegum family member 2	Mediates activation of long-chain fatty acids for both synthesis of cellular lipids, and degradation via beta-oxidation. Able to activate long-chain fatty acids. Also able to activate very long-chain fatty acids; however, the relevance of such activity is unclear in vivo. Has increased ability to activate oleic and linoleic acid. May play a role in spermatogenesis
Q9BZW2	ENSG00000081800	120046	SLC13A1	2.21	2.109	solute carrier family 13 member 1	Sodium/sulfate cotransporter that mediates sulfate reabsorption in the kidney
P12724	ENSG00000169397	121412	RNASE3	2.03	2.104	ribonuclease A family member 3	Cytotoxin and helminthotoxin with low-efficiency ribonuclease activity. Possesses a wide variety of biological activities. Exhibits antibacterial activity, including cytoplasmic membrane depolarization of preferentially Gram-negative, but also Gram-positive strains. Promotes E.coli outer membrane detachment, alteration of the overall cell shape and partial loss of cell content
Q9NYY3	ENSG00000145632	829	PLK2	2.391	2.102	polo like kinase 2	Tumor suppressor serine/threonine-protein kinase involved in synaptic plasticity, centriole duplication and G1/S phase transition. Polo-like kinases act by binding and phosphorylating proteins are that already phosphorylated on a specific motif recognized by the POLO box domains. Phosphorylates CENPJ, NPM1, RAPGEF2, RASGRF1, SNCA, SIPA1L1 and SYNGAP1. Plays a key role in synaptic plasticity and m…
Q12979	ENSG00000159842	29678	ABR	1.958	2.099	active BCR-related	GTPase-activating protein for RAC and CDC42. Promotes the exchange of RAC or CDC42-bound GDP by GTP, thereby activating them
Q8NFZ6	ENSG00000196131	43139	VN1R2	2.798	2.091	vomeronasal 1 receptor 2	Putative pheromone receptor
Q16787	ENSG00000053747	8153	LAMA3	2.482	2.087	laminin subunit alpha 3	Binding to cells via a high affinity receptor, laminin is thought to mediate the attachment, migration and organization of cells into tissues during embryonic development by interacting with other extracellular matrix components
P61018	ENSG00000167578	24015	RAB4B	2.397	2.085	RAB4B, member RAS oncogene family	Protein transport. Probably involved in vesicular traffic (By similarity)
P57789	ENSG00000100433	105528	KCNK10	2.803	2.085	potassium two pore domain channel subfamily K member 10	Outward rectifying potassium channel. Produces rapidly activating and non-inactivating outward rectifier K(+) currents. Activated by arachidonic acid and other naturally occurring unsaturated free fatty acids
P19022	ENSG00000170558	10325	CDH2	2.21	2.084	cadherin 2	Cadherins are calcium-dependent cell adhesion proteins. They preferentially interact with themselves in a homophilic manner in connecting cells; cadherins may thus contribute to the sorting of heterogeneous cell types. Acts as a regulator of neural stem cells quiescence by mediating anchorage of neural stem cells to ependymocytes in the adult subependymal zone: upon cleavage by MMP24, CDH2-mediat…
Q9NS75	ENSG00000152207	6093	CYSLTR2	1.25	2.083	cysteinyl leukotriene receptor 2	Receptor for cysteinyl leukotrienes. The response is mediated via a G-protein that activates a phosphatidylinositol- calcium second messenger system. Stimulation by BAY u9773, a partial agonist, induces specific contractions of pulmonary veins and might also have an indirect role in the relaxation of the pulmonary vascular endothelium. The rank order of affinities for the leukotrienes is LTC4 = L…
P21917	ENSG00000069696	120921	DRD4	2.409	2.083	dopamine receptor D4
Q8N143	ENSG00000161940	116740	BCL6B	3.167	2.08	B-cell CLL/lymphoma 6B	Acts as a sequence-specific transcriptional repressor in association with BCL6. May function in a narrow stage or be related to some events in the early B-cell development
Q9H2J7	ENSG00000072041	117810	SLC6A15	2.077	2.074	solute carrier family 6 member 15	Functions as a sodium-dependent neutral amino acid transporter. Exhibits preference for the branched-chain amino acids, particularly leucine, valine and isoleucine and methionine. Mediates the saturable, pH-sensitive and electrogenic cotransport of proline and sodium ions with a stoichiometry of 1:1. May have a role as transporter for neurotransmitter precursors into neurons. In contrast to other…
Q9NY26	ENSG00000143570	120028	SLC39A1	3.102	2.071	solute carrier family 39 member 1	Mediates zinc uptake. May function as a major endogenous zinc uptake transporter in many cells of the body. Responsible for the rapid uptake and accumulation of physiologically effective zinc in prostate cells
P56730	ENSG00000164099	103908	PRSS12	1.852	2.071	protease, serine 12	Plays a role in neuronal plasticity and the proteolytic action may subserve structural reorganizations associated with learning and memory operations
P41238	ENSG00000111701	119148	APOBEC1	1.736	2.069	apolipoprotein B mRNA editing enzyme catalytic subunit 1	Catalytic component of the apolipoprotein B mRNA editing enzyme complex which is responsible for the postranscriptional editing of a CAA codon for Gln to a UAA codon for stop in the APOB mRNA. Also involved in CGA (Arg) to UGA (Stop) editing in the NF1 mRNA. May also play a role in the epigenetic regulation of gene expression by participating in DNA demethylation
Q66K79	ENSG00000109625	104042	CPZ	2.228	2.067	carboxypeptidase Z	Cleaves substrates with C-terminal arginine residues. Probably modulates the Wnt signaling pathway, by cleaving some undefined protein. May play a role in cleavage during prohormone processing
Q9Y466	ENSG00000112333	4531	NR2E1	2.314	2.067	nuclear receptor subfamily 2 group E member 1	Orphan receptor that binds DNA as a monomer to hormone response elements (HRE) containing an extended core motif half- site sequence 5'-AAGGTCA-3' in which the 5' flanking nucleotides participate in determining receptor specificity (By similarity). May be required to pattern anterior brain differentiation. Involved in the regulation of retinal development and essential for vision. During retinoge…
P20794	ENSG00000111837	735	MAK	1.618	2.063	male germ cell associated kinase	Essential for the regulation of ciliary length and required for the long-term survival of photoreceptors (By similarity). Phosphorylates FZR1 in a cell cycle-dependent manner. Plays a role in the transcriptional coactivation of AR. Could play an important function in spermatogenesis. May play a role in chromosomal stability in prostate cancer cells
Q96T76	ENSG00000155229	116327	MMS19	1.926	2.058	MMS19 homolog, cytosolic iron-sulfur assembly component	Key component of the cytosolic iron-sulfur protein assembly (CIA) complex, a multiprotein complex that mediates the incorporation of iron-sulfur cluster into apoproteins specifically involved in DNA metabolism and genomic integrity. In the CIA complex, MMS19 acts as an adapter between early-acting CIA components and a subset of cellular target iron-sulfur proteins such as ERCC2/XPD, FANCJ and RTE…
Q99504	ENSG00000158161	10994	EYA3	2.059	2.05	EYA transcriptional coactivator and phosphatase 3	Tyrosine phosphatase that specifically dephosphorylates 'Tyr-142' of histone H2AX (H2AXY142ph). 'Tyr-142' phosphorylation of histone H2AX plays a central role in DNA repair and acts as a mark that distinguishes between apoptotic and repair responses to genotoxic stress. Promotes efficient DNA repair by dephosphorylating H2AX, promoting the recruitment of DNA repair complexes containing MDC1 (PubM…
Q99487	ENSG00000158006	119065	PAFAH2	1.875	2.05	platelet activating factor acetylhydrolase 2	Has a marked selectivity for phospholipids with short acyl chains at the sn-2 position. May share a common physiologic function with the plasma-type enzyme
Q9UIF3	ENSG00000092850	21387	TEKT2	1.834	2.049	tektin 2	Structural component of ciliary and flagellar microtubules. Plays a key role in the assembly or attachment of the inner dynein arm to microtubules in sperm flagella and tracheal cilia. Forms filamentous polymers in the walls of ciliary and flagellar microtubules (By similarity)
P26572	ENSG00000131446	11566	MGAT1	2.028	2.048	mannosyl (alpha-1,3-)-glycoprotein beta-1,2-N-acetylglucosaminyltransferase	Initiates complex N-linked carbohydrate formation. Essential for the conversion of high-mannose to hybrid and complex N-glycans
Q96CN4	ENSG00000142459	37870	EVI5L	1.572	2.048	ecotropic viral integration site 5 like	Functions as a GTPase-activating protein (GAP) with a broad specificity
P29033	ENSG00000165474	46073	GJB2	1.939	2.047	gap junction protein beta 2	One gap junction consists of a cluster of closely packed pairs of transmembrane channels, the connexons, through which materials of low MW diffuse from one cell to a neighboring cell
Q13936	ENSG00000151067	104329	CACNA1C	2.103	2.046	calcium voltage-gated channel subunit alpha1 C	Voltage-sensitive calcium channels (VSCC) mediate the entry of calcium ions into excitable cells and are also involved in a variety of calcium-dependent processes, including muscle contraction, hormone or neurotransmitter release, gene expression, cell motility, cell division and cell death. The isoform alpha-1C gives rise to L-type calcium currents. Long-lasting (L-type) calcium channels belong …
Q8IZJ1	ENSG00000107731	40332	UNC5B	1.609	2.045	unc-5 netrin receptor B	Receptor for netrin required for axon guidance. Mediates axon repulsion of neuronal growth cones in the developing nervous system upon ligand binding. Axon repulsion in growth cones may be caused by its association with DCC that may trigger signaling for repulsion (By similarity). Functions as netrin receptor that negatively regulates vascular branching during angiogenesis. Mediates retraction of…
Q9NYZ2	ENSG00000147454	44351	SLC25A37	2.003	2.042	solute carrier family 25 member 37	Mitochondrial iron transporter that specifically mediates iron uptake in developing erythroid cells, thereby playing an essential role in heme biosynthesis. The iron delivered into the mitochondria, presumably as Fe(2+), is then probably delivered to ferrochelatase to catalyze Fe(2+) incorporation into protoprophyrin IX to make heme (By similarity)
Q86TA1	ENSG00000120162	31738	MOB3B	1.595	2.034	MOB kinase activator 3B	May regulate the activity of kinases
Q12913	ENSG00000149177	104611	PTPRJ	2.25	2.033	protein tyrosine phosphatase, receptor type J	Tyrosine phosphatase which dephosphorylates or contributes to the dephosphorylation of CTNND1, FLT3, PDGFRB, MET, RET (variant MEN2A), KDR, LYN, SRC, MAPK1, MAPK3, EGFR, TJP1, OCLN, PIK3R1 and PIK3R2. Plays a role in cell adhesion, migration, proliferation and differentiation. Involved in vascular development. Regulator of macrophage adhesion and spreading. Positively affects cell-matrix adhesion…
P12259	ENSG00000198734	122392	F5	2.425	2.031	coagulation factor V	Central regulator of hemostasis. It serves as a critical cofactor for the prothrombinase activity of factor Xa that results in the activation of prothrombin to thrombin
Q04206	ENSG00000173039	109424	RELA	2.581	2.03	RELA proto-oncogene, NF-kB subunit	NF-kappa-B is a pleiotropic transcription factor present in almost all cell types and is the endpoint of a series of signal transduction events that are initiated by a vast array of stimuli related to many biological processes such as inflammation, immunity, differentiation, cell growth, tumorigenesis and apoptosis. NF-kappa-B is a homo- or heterodimeric complex formed by the Rel-like domain-cont…
Q6ZV73	ENSG00000180263	26835	FGD6	2.075	2.027	FYVE, RhoGEF and PH domain containing 6	May activate CDC42, a member of the Ras-like family of Rho- and Rac proteins, by exchanging bound GDP for free GTP. May play a role in regulating the actin cytoskeleton and cell shape (By similarity)
Q6AZZ1	ENSG00000167333	26236	TRIM68	1.845	2.025	tripartite motif containing 68	Functions as a ubiquitin E3 ligase. Acts as a coactivator of androgen receptor (AR) depending on its ubiquitin ligase activity
Q8TEW0	ENSG00000148498	27957	PARD3	2.371	2.024	par-3 family cell polarity regulator	Adapter protein involved in asymmetrical cell division and cell polarization processes. Seems to play a central role in the formation of epithelial tight junctions. Targets the phosphatase PTEN to cell junctions. Involved in Schwann cell peripheral myelination (By similarity). Association with PARD6B may prevent the interaction of PARD3 with F11R/JAM1, thereby preventing tight junction assembly. …
O75436	ENSG00000122958	15457	VPS26A	1.15	2.021	VPS26, retromer complex component A	Acts as component of the retromer cargo-selective complex (CSC). The CSC is believed to be the core functional component of retromer or respective retromer complex variants acting to prevent missorting of selected transmembrane cargo proteins into the lysosomal degradation pathway. The recruitment of the CSC to the endosomal membrane involves RAB7A and SNX3. The SNX-BAR retromer mediates retrogra…
P04114	ENSG00000084674	120962	APOB	2.831	2.019	apolipoprotein B	Apolipoprotein B is a major protein constituent of chylomicrons (apo B-48), LDL (apo B-100) and VLDL (apo B-100). Apo B-100 functions as a recognition signal for the cellular binding and internalization of LDL particles by the apoB/E receptor
Q9P2Y4	ENSG00000165804	5843	ZNF219	1.796	2.017	zinc finger protein 219	May be involved in transcriptional regulation
Q9UN66	ENSG00000120322	27850	PCDHB8	1.614	2.007	protocadherin beta 8	Potential calcium-dependent cell-adhesion protein. May be involved in the establishment and maintenance of specific neuronal connections in the brain
P36956	ENSG00000072310	5045	SREBF1	1.864	2.005	sterol regulatory element binding transcription factor 1	Transcriptional activator required for lipid homeostasis. Regulates transcription of the LDL receptor gene as well as the fatty acid and to a lesser degree the cholesterol synthesis pathway (By similarity). Binds to the sterol regulatory element 1 (SRE-1) (5'-ATCACCCCAC-3'). Has dual sequence specificity binding to both an E-box motif (5'-ATCACGTGA-3') and to SRE-1 (5'-ATCACCCCAC-3')
O60658	ENSG00000073417	11671	PDE8A	1.032	2.003	phosphodiesterase 8A	Hydrolyzes the second messenger cAMP, which is a key regulator of many important physiological processes. May be involved in maintaining basal levels of the cyclic nucleotide and/or in the cAMP regulation of germ cell development
P14207	ENSG00000165457	120092	FOLR2	1.511	2.002	folate receptor beta	Binds to folate and reduced folic acid derivatives and mediates delivery of 5-methyltetrahydrofolate and folate analogs into the interior of cells. Has high affinity for folate and folic acid analogs at neutral pH. Exposure to slightly acidic pH after receptor endocytosis triggers a conformation change that strongly reduces its affinity for folates and mediates their release

## Sheet: 1C.Hits-inhibitor siRNAs
Dataset S1C - Primary screen hits
Genes targeted by p.Phe508del-CFTR-inhibiting siRNAs									Numbers
									92 siRNAs
Uniprot	Ensembl ID (v. 92)	siRNA ID	HGNC symbol	Average traffic score	Average PM score	Gene name	Function		91 genes
P31751	ENSG00000105221	149	AKT2	-2.167	-2.001	AKT serine/threonine kinase 2	AKT2 is one of 3 closely related serine/threonine- protein kinases (AKT1, AKT2 and AKT3) called the AKT kinase, and which regulate many processes including metabolism, proliferation, cell survival, growth and angiogenesis. This is mediated through serine and/or threonine phosphorylation of a range of downstream substrates. Over 100 substrate candidates have been reported so far, but for most of t…
P51956	ENSG00000136098	1540	NEK3	-1.931	-2.013	NIMA related kinase 3	Protein kinase which influences neuronal morphogenesis and polarity through effects on microtubules. Regulates microtubule acetylation in neurons. Contributes to prolactin- mediated phosphorylation of PXN and VAV2. Implicated in prolactin- mediated cytoskeletal reorganization and motility of breast cancer cells through mechanisms involving RAC1 activation and phosphorylation of PXN and VAV2
Q01970	ENSG00000149782	9145	PLCB3	-2.05	-2.023	phospholipase C beta 3	The production of the second messenger molecules diacylglycerol (DAG) and inositol 1,4,5-trisphosphate (IP3) is mediated by activated phosphatidylinositol-specific phospholipase C enzymes
E9PB61	ENSG00000183684	16829	ALYREF	-2.045	-2.026	Aly/REF export factor	Export adapter involved in nuclear export of spliced and unspliced mRNA. Binds mRNA which is thought to be transferred to the NXF1-NXT1 heterodimer for export (TAP/NFX1 pathway). Component of the TREX complex which is thought to couple mRNA transcription, processing and nuclear export, and specifically associates with spliced mRNA and not with unspliced pre-mRNA. TREX is recruited to spliced mRNA…
P57773	ENSG00000131233	7537	GJA9	-1.824	-2.036	gap junction protein alpha 9	One gap junction consists of a cluster of closely packed pairs of transmembrane channels, the connexons, through which materials of low MW diffuse from one cell to a neighboring cell
O14718	ENSG00000180245	2041	RRH	-2.148	-2.043	retinal pigment epithelium-derived rhodopsin homolog	May play a role in rpe physiology either by detecting light directly or by monitoring the concentration of retinoids or other photoreceptor-derived compounds
P78560	ENSG00000169372	121469	CRADD	-2.187	-2.044	CASP2 and RIPK1 domain containing adaptor with death domain	Apoptotic adaptor molecule specific for caspase-2 and FASL/TNF receptor-interacting protein RIP. In the presence of RIP and TRADD, CRADD recruits caspase-2 to the TNFR-1 signalling complex
P23760	ENSG00000135903	2528	PAX3	-2.059	-2.05	paired box 3	Transcription factor that may regulate cell proliferation, migration and apoptosis. Involved in neural development and myogenesis
P53985	ENSG00000155380	117129	SLC16A1	-1.741	-2.053	solute carrier family 16 member 1	Proton-coupled monocarboxylate transporter. Catalyzes the rapid transport across the plasma membrane of many monocarboxylates such as lactate, pyruvate, branched-chain oxo acids derived from leucine, valine and isoleucine, and the ketone bodies acetoacetate, beta-hydroxybutyrate and acetate. Depending on the tissue and on cicumstances, mediates the import or export of lactic acid and ketone bodie…
O14936	ENSG00000147044	448	CASK	-0.986	-2.057	calcium/calmodulin dependent serine protein kinase	Multidomain scaffolding protein with a role in synaptic transmembrane protein anchoring and ion channel trafficking. Contributes to neural development and regulation of gene expression via interaction with the transcription factor TBR1. Binds to cell-surface proteins, including amyloid precursor protein, neurexins and syndecans. May mediate a link between the extracellular matrix and the actin cy…
Q8NEM8	ENSG00000146856	149326	AGBL3	-2.197	-2.062	ATP/GTP binding protein like 3	Metallocarboxypeptidase that mediates both deglutamylation and deaspartylation of target proteins. Catalyzes the deglutamylation of polyglutamate side chains generated by post-translational polyglutamylation in proteins such as tubulins. Also removes gene-encoded polyglutamates or polyaspartates from the carboxy-terminus of target proteins such as MYLK. Does not show detyrosinase or deglycylase a…
P35916	ENSG00000037280	195	FLT4	-2.157	-2.066	fms related tyrosine kinase 4	Tyrosine-protein kinase that acts as a cell-surface receptor for VEGFC and VEGFD, and plays an essential role in adult lymphangiogenesis and in the development of the vascular network and the cardiovascular system during embryonic development. Promotes proliferation, survival and migration of endothelial cells, and regulates angiogenic sprouting. Signaling by activated FLT4 leads to enhanced prod…
O75578	ENSG00000143127	13320	ITGA10	-2.407	-2.066	integrin subunit alpha 10	Integrin alpha-10/beta-1 is a receptor for collagen
Q99808	ENSG00000112759	119983	SLC29A1	-1.941	-2.068	solute carrier family 29 member 1 (Augustine blood group)	Mediates both influx and efflux of nucleosides across the membrane (equilibrative transporter). It is sensitive (ES) to low concentrations of the inhibitor nitrobenzylmercaptopurine riboside (NBMPR) and is sodium-independent. It has a higher affinity for adenosine. Inhibited by dipyridamole and dilazep (anticancer chemotherapeutics drugs)
Q9ULK0	ENSG00000182771	121141	GRID1	-2.182	-2.072	glutamate ionotropic receptor delta type subunit 1	Receptor for glutamate. L-glutamate acts as an excitatory neurotransmitter at many synapses in the central nervous system. The postsynaptic actions of Glu are mediated by a variety of receptors that are named according to their selective agonists
P00748	ENSG00000131187	105555	F12	-2.025	-2.074	coagulation factor XII	Factor XII is a serum glycoprotein that participates in the initiation of blood coagulation, fibrinolysis, and the generation of bradykinin and angiotensin. Prekallikrein is cleaved by factor XII to form kallikrein, which then cleaves factor XII first to alpha-factor XIIa and then trypsin cleaves it to beta- factor XIIa. Alpha-factor XIIa activates factor XI to factor XIa
Q9UM19	ENSG00000116983	24076	HPCAL4	-2.504	-2.075	hippocalcin like 4	May be involved in the calcium-dependent regulation of rhodopsin phosphorylation
Q8NEZ4	ENSG00000055609	110283	KMT2C	-2.23	-2.075	lysine methyltransferase 2C	Histone methyltransferase. Methylates 'Lys-4' of histone H3. H3 'Lys-4' methylation represents a specific tag for epigenetic transcriptional activation. Central component of the MLL2/3 complex, a coactivator complex of nuclear receptors, involved in transcriptional coactivation. KMT2C/MLL3 may be a catalytic subunit of this complex. May be involved in leukemogenesis and developmental disorder
O75840	ENSG00000118263	4797	KLF7	-2.226	-2.09	Kruppel like factor 7	Transcriptional activator. Binds in vitro to the CACCC motif of the beta-globin promoter and to the SP1 recognition sequence
O95825	ENSG00000205758	15856	CRYZL1	-2.346	-2.096	crystallin zeta like 1
P08559	ENSG00000131828	8193	PDHA1	-1.894	-2.099	pyruvate dehydrogenase (lipoamide) alpha 1
Q12846	ENSG00000103496	139372	STX4	-1.939	-2.103	syntaxin 4	Plasma membrane t-SNARE that mediates docking of transport vesicles. Necessary for the translocation of SLC2A4 from intracellular vesicles to the plasma membrane. Together with STXB3 and VAMP2, may also play a role in docking/fusion of intracellular GLUT4-containing vesicles with the cell surface in adipocytes (By similarity). May also play a role in docking of synaptic vesicles at presynaptic ac…
Q96QS6	ENSG00000147613	1119	PSKH2	-2.061	-2.107	protein serine kinase H2
P20160	ENSG00000278624	44797	AZU1	-1.817	-2.108	azurocidin 1	This is a neutrophil granule-derived antibacterial and monocyte- and fibroblast-specific chemotactic glycoprotein. Binds heparin. The cytotoxic action is limited to many species of Gram- negative bacteria; this specificity may be explained by a strong affinity of the very basic N-terminal half for the negatively charged lipopolysaccharides that are unique to the Gram-negative bacterial outer enve…
Q9P0T4	ENSG00000171425	24780	ZNF581	-2.003	-2.116	zinc finger protein 581	May be involved in transcriptional regulation
P33032	ENSG00000176136	2203	MC5R	-2.038	-2.123	melanocortin 5 receptor	Receptor for MSH (alpha, beta and gamma) and ACTH. The activity of this receptor is mediated by G proteins which activate adenylate cyclase. This receptor is a possible mediator of the immunomodulation properties of melanocortins
O15393	ENSG00000184012	104286	TMPRSS2	-2.039	-2.138	transmembrane protease, serine 2	Serine protease that proteolytically cleaves and activates the viral spike glycoproteins which facilitate virus- cell membrane fusions; spike proteins are synthesized and maintained in precursor intermediate folding states and proteolysis permits the refolding and energy release required to create stable virus-cell linkages and membrane coalescence. Facilitates human SARS coronavirus (SARS-CoV) i…
Q9ULD8	ENSG00000135519	113385	KCNH3	-2.107	-2.155	potassium voltage-gated channel subfamily H member 3	Pore-forming (alpha) subunit of voltage-gated potassium channel. Elicits an outward current with fast inactivation. Channel properties may be modulated by cAMP and subunit assembly
Q7Z2W7	ENSG00000144481	104800	TRPM8	-2.07	-2.189	transient receptor potential cation channel subfamily M member 8	Receptor-activated non-selective cation channel involved in detection of sensations such as coolness, by being activated by cold temperature below 25 degrees Celsius. Activated by icilin, eucalyptol, menthol, cold and modulation of intracellular pH. Involved in menthol sensation. Permeable for monovalent cations sodium, potassium, and cesium and divalent cation calcium. Temperature sensing is tig…
Q8WUD6	ENSG00000111666	28342	CHPT1	-1.886	-2.204	choline phosphotransferase 1	Catalyzes phosphatidylcholine biosynthesis from CDP- choline. It thereby plays a central role in the formation and maintenance of vesicular membranes
Q9UBY5	ENSG00000171517	1892	LPAR3	-1.5	-2.215	lysophosphatidic acid receptor 3	Receptor for lysophosphatidic acid (LPA), a mediator of diverse cellular activities. May play a role in the development of ovarian cancer. Seems to be coupled to the G(i)/G(o) and G(q) families of heteromeric G proteins
A2A3K4	ENSG00000158079	104986	PTPDC1	-2.216	-2.219	protein tyrosine phosphatase domain containing 1	May play roles in cilia formation and/or maintenance
Q8TBC5	ENSG00000121413	30562	ZSCAN18	-1.937	-2.22	zinc finger and SCAN domain containing 18	May be involved in transcriptional regulation
Q9NZI6	ENSG00000115112	5782	TFCP2L1	-2.314	-2.221	transcription factor CP2 like 1	Transcriptional suppressor. May suppress UBP1-mediated transcriptional activation. Required for normal duct development in the salivary gland and kidney (By similarity). Modulates the placental expression of CYP11A1
Q8IZD6	ENSG00000163393	117568	SLC22A15	-2.281	-2.222	solute carrier family 22 member 15	Probably transports organic cations (By similarity). Appears not to be the agmatine transporter
O14593	ENSG00000064490	41879	RFXANK	-2.075	-2.227	regulatory factor X associated ankyrin containing protein	Activates transcription from class II MHC promoters. Activation requires the activity of the MHC class II transactivator (MHC2TA). May regulate other genes in the cell. RFX binds the X1 box of MHC-II promoters. Isoform RFX-B-delta5 is not involved in the positive regulation of MHC class II genes
P49643	ENSG00000146143	116906; 116907	PRIM2	-2.369	-2.377	primase (DNA) subunit 2
Q14390	ENSG00000100121	42725	GGTLC2	-2.265	-2.229	gamma-glutamyltransferase light chain 2
Q9Y5B8	ENSG00000143156	45196	NME7	-2.048	-2.232	NME/NM23 family member 7	Major role in the synthesis of nucleoside triphosphates other than ATP. The ATP gamma phosphate is transferred to the NDP beta phosphate via a ping-pong mechanism, using a phosphorylated active-site intermediate
P0DP24	ENSG00000143933	145935	CALM2	-1.718	-2.24	calmodulin 2
O14556	ENSG00000105679	21419	GAPDHS	-1.33	-2.242	glyceraldehyde-3-phosphate dehydrogenase, spermatogenic	May play an important role in regulating the switch between different pathways for energy production during spermiogenesis and in the spermatozoon. Required for sperm motility and male fertility (By similarity)
O00238	ENSG00000138696	87	BMPR1B	-2.186	-2.243	bone morphogenetic protein receptor type 1B	On ligand binding, forms a receptor complex consisting of two type II and two type I transmembrane serine/threonine kinases. Type II receptors phosphorylate and activate type I receptors which autophosphorylate, then bind and activate SMAD transcriptional regulators. Receptor for BMP7/OP-1 and GDF5. Positively regulates chondrocyte differentiation through GDF5 interaction
Q86UW7	ENSG00000081803	25773	CADPS2	-2.003	-2.273	calcium dependent secretion activator 2	Calcium-binding protein involved in exocytosis of vesicles filled with neurotransmitters and neuropeptides. Probably acts upstream of fusion in the biogenesis or maintenance of mature secretory vesicles. Regulates neurotrophin release from granule cells leading to regulate cell differentiation and survival during cerebellar development. May specifically mediate the Ca(2+)- dependent exocytosis of…
Q6ZMY9	ENSG00000197363	223794	ZNF517	-2.129	-2.278	zinc finger protein 517	May be involved in transcriptional regulation
O95450	ENSG00000087116	21065	ADAMTS2	-2.41	-2.284	ADAM metallopeptidase with thrombospondin type 1 motif 2	Cleaves the propeptides of type I and II collagen prior to fibril assembly. Does not act on type III collagen. May also play a role in development that is independent of its role in collagen biosynthesis
Q9UL68	ENSG00000186487	219461	MYT1L	-1.93	-2.323	myelin transcription factor 1 like	May function as a panneural transcription factor associated with neuronal differentiation. May play a role in the development of neurons and oligodendroglia in the CNS (By similarity)
Q86TW2	ENSG00000063761	1176	ADCK1	-2.396	-2.325	aarF domain containing kinase 1	The function of this protein is not yet clear. It is not known if it has protein kinase activity and what type of substrate it would phosphorylate (Ser, Thr or Tyr)
P21730	ENSG00000197405	3984	C5AR1	-1.956	-2.33	complement C5a receptor 1	Receptor for the chemotactic and inflammatory peptide anaphylatoxin C5a (PubMed:1847994, PubMed:8182049, PubMed:7622471, PubMed:9553099, PubMed:10636859, PubMed:15153520). The ligand interacts with at least two sites on the receptor: a high-affinity site on the extracellular N-terminus, and a second site in the transmembrane region which activates downstream signaling events (PubMed:8182049, PubM…
Q13523	ENSG00000112739	460	PRPF4B	-1.622	-2.333	pre-mRNA processing factor 4B	Has a role in pre-mRNA splicing. Phosphorylates SF2/ASF
Q9Y2N7	ENSG00000124440	39717	HIF3A	-2.251	-2.342	hypoxia inducible factor 3 alpha subunit	Isoform 5: Attenuates the ability of transcription factor HIF1A to bind to hypoxia-responsive elements (HRE) located within the enhancer/promoter of hypoxia-inducible target genes and hence inhibits HRE-driven transcriptional activation
Q14469	ENSG00000114315	114545	HES1	-2.376	-2.355	hes family bHLH transcription factor 1	Transcriptional repressor of genes that require a bHLH protein for their transcription. May act as a negative regulator of myogenesis by inhibiting the functions of MYOD1 and ASH1. Binds DNA on N-box motifs: 5'-CACNAG-3' with high affinity and on E-box motifs: 5'-CANNTG-3' with low affinity (By similarity). May play a role in a functional FA core complex response to DNA cross-link damage, being r…
P22736	ENSG00000123358	41668	NR4A1	-2.467	-2.368	nuclear receptor subfamily 4 group A member 1	Orphan nuclear receptor. May act concomitantly with NURR1 in regulating the expression of delayed-early genes during liver regeneration. Binds the NGFI-B response element (NBRE) 5'- AAAAGGTCA-3' (By similarity). May inhibit NF-kappa-B transactivation of IL2. Participates in energy homeostasis by sequestrating the kinase STK11 in the nucleus, thereby attenuating cytoplasmic AMPK activation
Q86YT5	ENSG00000141485	117798	SLC13A5	-2.082	-2.387	solute carrier family 13 member 5	High-affinity sodium/citrate cotransporter that mediates citrate entry into cells. The transport process is electrogenic; it is the trivalent form of citrate rather than the divalent form that is recognized as a substrate. May facilitate the utilization of circulating citrate for the generation of metabolic energy and for the synthesis of fatty acids and cholesterol
P16260	ENSG00000122912	119872	SLC25A16	-2.529	-2.409	solute carrier family 25 member 16	Graves disease autoantigen), member 16; Required for the accumulation of coenzyme A in the mitochondrial matrix
Q9UGL1	ENSG00000117139	108065	KDM5B	-3.601	-2.42	lysine demethylase 5B	Histone demethylase that demethylates 'Lys-4' of histone H3, thereby playing a central role in histone code. Does not demethylate histone H3 'Lys-9' or H3 'Lys-27'. Demethylates trimethylated, dimethylated and monomethylated H3 'Lys-4'. Acts as a transcriptional corepressor for FOXG1B and PAX9. Favors the proliferation of breast cancer cells by repressing tumor suppressor genes such as BRCA1 and …
Q5JZY3	ENSG00000183317	41106	EPHA10	-2.416	-2.421	EPH receptor A10	Receptor for members of the ephrin-A family. Binds to EFNA3, EFNA4 and EFNA5
Q9Y2H9	ENSG00000105613	148496	MAST1	-2.412	-2.428	microtubule associated serine/threonine kinase 1	Appears to link the dystrophin/utrophin network with microtubule filaments via the syntrophins. Phosphorylation of DMD or UTRN may modulate their affinities for associated proteins (By similarity)
Q8TD17	ENSG00000197024	7569	ZNF398	-2.837	-2.434	zinc finger protein 398	Function as a transcriptional activator
P23588	ENSG00000063046	9764	EIF4B	-2.777	-2.44	eukaryotic translation initiation factor 4B	Required for the binding of mRNA to ribosomes. Functions in close association with EIF4-F and EIF4-A. Binds near the 5'- terminal cap of mRNA in presence of EIF-4F and ATP. Promotes the ATPase activity and the ATP-dependent RNA unwinding activity of both EIF4-A and EIF4-F
P56180	ENSG00000274391	2244	TPTE	-2.032	-2.448	transmembrane phosphatase with tensin homology	Could be involved in signal transduction
P34931	ENSG00000234258	145263	HSPA1L	-2.052	-2.465	heat shock protein family A (Hsp70) member 1 like	In cooperation with other chaperones, Hsp70s stabilize preexistent proteins against aggregation and mediate the folding of newly translated polypeptides in the cytosol as well as within organelles. These chaperones participate in all these processes through their ability to recognize nonnative conformations of other proteins. They bind extended peptide segments with a net hydrophobic character ex…
Q9NTI2	ENSG00000132932	117530	ATP8A2	-2.164	-2.476	ATPase phospholipid transporting 8A2	Catalytic component of a P4-ATPase flippase complex which catalyzes the hydrolysis of ATP coupled to the transport of aminophospholipids from the outer to the inner leaflet of various membranes and ensures the maintenance of asymmetric distribution of phospholipids. Phospholipid translocation seems also to be implicated in vesicle formation and in uptake of lipid signaling molecules. Reconstitute…
O15528	ENSG00000111012	106240	CYP27B1	-1.998	-2.477	cytochrome P450 family 27 subfamily B member 1	Catalyzes the conversion of 25-hydroxyvitamin D3 (25(OH)D) to 1-alpha,25-dihydroxyvitamin D3 (1,25(OH)2D) plays an important role in normal bone growth, calcium metabolism, and tissue differentiation
P15104	ENSG00000135821	114205	GLUL	-2.455	-2.489	glutamate-ammonia ligase	This enzyme has 2 functions: it catalyzes the production of glutamine and 4-aminobutanoate (gamma-aminobutyric acid, GABA), the latter in a pyridoxal phosphate-independent manner (By similarity). Essential for proliferation of fetal skin fibroblasts
Q09328	ENSG00000152127	111170	MGAT5	-2.502	-2.493	mannosyl (alpha-1,6-)-glycoprotein beta-1,6-N-acetyl-glucosaminyltransferase	Catalyzes the addition of N-acetylglucosamine in beta 1- 6 linkage to the alpha-linked mannose of biantennary N-linked oligosaccharides. It is one of the most important enzymes involved in the regulation of the biosynthesis of glycoprotein oligosaccharides
Q9NXG6	ENSG00000178467	112424	P4HTM	-2.203	-2.506	prolyl 4-hydroxylase, transmembrane	Catalyzes the post-translational formation of 4- hydroxyproline in hypoxia-inducible factor (HIF) alpha proteins. Hydroxylates HIF1A at 'Pro-402' and 'Pro-564'. May function as a cellular oxygen sensor and, under normoxic conditions, may target HIF through the hydroxylation for proteasomal degradation via the von Hippel-Lindau ubiquitination complex
Q9HB29	ENSG00000115598	107258	IL1RL2	-2.621	-2.527	interleukin 1 receptor like 2	Receptor for interleukin-36 (IL36A, IL36B and IL36G). After binding to interleukin-36 associates with the coreceptor IL1RAP to form the interleukin-36 receptor complex which mediates interleukin-36-dependent activation of NF-kappa-B, MAPK and other pathways (By similarity). The IL-36 signaling system is thought to be present in epithelial barriers and to take part in local inflammatory response; …
Q8N8L6	ENSG00000175414	41218	ARL10	-2.345	-2.538	ADP ribosylation factor like GTPase 10
O43825	ENSG00000162630	111360	B3GALT2	-2.387	-2.58	beta-1,3-galactosyltransferase 2	Beta-1,3-galactosyltransferase that transfers galactose from UDP-galactose to substrates with a terminal beta-N- acetylglucosamine (beta-GlcNAc) residue. Can also utilize substrates with a terminal galactose residue, albeit with lower efficiency. Involved in the biosynthesis of the carbohydrate moieties of glycolipids and glycoproteins. Inactive towards substrates with terminal alpha-N-acetylgluc…
P98175	ENSG00000182872	121553	RBM10	-2.723	-2.622	RNA binding motif protein 10	May be involved in post-transcriptional processing, most probably in mRNA splicing. Binds to RNA homopolymers, with a preference for poly(G) and poly(U) and little for poly(A) (By similarity)
Q99574	ENSG00000163536	118746	SERPINI1	-2.915	-2.624	serpin family I member 1	Serine protease inhibitor that inhibits plasminogen activators and plasmin but not thrombin. May be involved in the formation or reorganization of synaptic connections as well as for synaptic plasticity in the adult nervous system. May protect neurons from cell damage by tissue-type plasminogen activator
P46095	ENSG00000146360	41933	GPR6	-3.495	-2.639	G protein-coupled receptor 6	Orphan receptor with constitutive G(s) signaling activity that activate cyclic AMP. Promotes neurite outgrowth and blocks myelin inhibition in neurons (By similarity)
P18577	ENSG00000188672	284682	RHCE	-2.552	-2.64	Rh blood group CcEe antigens	May be part of an oligomeric complex which is likely to have a transport or channel function in the erythrocyte membrane
Q9NRY6	ENSG00000187838	121065	TMEM256	-3.401	-2.649	phospholipid scramblase 3	May mediate accelerated ATP-independent bidirectional transbilayer migration of phospholipids upon binding calcium ions that results in a loss of phospholipid asymmetry in the plasma membrane. May play a central role in the initiation of fibrin clot formation, in the activation of mast cells and in the recognition of apoptotic and injured cells by the reticuloendothelial system. Seems to play a r…
Q9UKP5	ENSG00000049192	104128	ADAMTS6	-2.446	-2.703	ADAM metallopeptidase with thrombospondin type 1 motif 6
Q14151	ENSG00000130254	21656	SAFB2	-2.694	-2.727	scaffold attachment factor B2	Binds to scaffold/matrix attachment region (S/MAR) DNA. Can function as an estrogen receptor corepressor and can also inhibit cell proliferation
P02743	ENSG00000132703	10050	APCS	-3.012	-2.746	amyloid P component, serum	Can interact with DNA and histones and may scavenge nuclear material released from damaged circulating cells. May also function as a calcium-dependent lectin
Q08722	ENSG00000196776	2905	CD47	-2.636	-2.812	CD47 molecule	Has a role in both cell adhesion by acting as an adhesion receptor for THBS1 on platelets, and in the modulation of integrins. Plays an important role in memory formation and synaptic plasticity in the hippocampus (By similarity). Receptor for SIRPA, binding to which prevents maturation of immature dendritic cells and inhibits cytokine production by mature dendritic cells. Interaction with SIRPG …
P98155	ENSG00000147852	111310	VLDLR	-2.778	-2.839	very low density lipoprotein receptor	Binds VLDL and transports it into cells by endocytosis. In order to be internalized, the receptor-ligand complexes must first cluster into clathrin-coated pits. Binding to Reelin induces tyrosine phosphorylation of Dab1 and modulation of Tau phosphorylation (By similarity)
Q9NSC7	ENSG00000070526	112036	ST6GALNAC1	-3.014	-2.871	ST6 N-acetylgalactosaminide alpha-2,6-sialyltransferase 1
P78369	ENSG00000134873	18808	CLDN10	-2.246	-2.92	claudin 10	Plays a major role in tight junction-specific obliteration of the intercellular space, through calcium- independent cell-adhesion activity. May form permselective paracellular pores; isoform 1 appears to create pores preferentially permeable to cations and isoform 2 for anions. Plays a key role in controlling cation selectivity and transport in the thick ascending limb (TAL) of Henle's loop in ki…
Q99735	ENSG00000085871	44823	MGST2	-3.036	-3.09	microsomal glutathione S-transferase 2	Can catalyze the production of LTC4 from LTA4 and reduced glutathione. Can catalyze the conjugation of 1-chloro-2,4- dinitrobenzene with reduced glutathione
Q92610	ENSG00000166716	21547	ZNF592	-3.313	-3.14	zinc finger protein 592	May be involved in transcriptional regulation
Q9UNK0	ENSG00000170310	114456	STX8	-2.107	-3.183	syntaxin 8	Vesicle trafficking protein that functions in the early secretory pathway, possibly by mediating retrograde transport from cis-Golgi membranes to the ER
P04035	ENSG00000113161	110740	HMGCR	-3.584	-3.36	3-hydroxy-3-methylglutaryl-CoA reductase	Transmembrane glycoprotein that is the rate-limiting enzyme in cholesterol biosynthesis as well as in the biosynthesis of nonsterol isoprenoids that are essential for normal cell function including ubiquinone and geranylgeranyl proteins
P07550	ENSG00000169252	1707	ADRB2	-3.003	-3.38	adrenoceptor beta 2	Beta-adrenergic receptors mediate the catecholamine- induced activation of adenylate cyclase through the action of G proteins. The beta-2-adrenergic receptor binds epinephrine with an approximately 30-fold greater affinity than it does norepinephrine
Q9NX01	ENSG00000140830	25694	TXNL4B	-3.111	-3.453	thioredoxin like 4B	Essential role in pre-mRNA splicing. Required in cell cycle progression for S/G(2) transition
Q9H257	ENSG00000187796	6660	CARD9	-4.729	-3.647	caspase recruitment domain family member 9	Adapter protein that plays a key role in innate immune response to a number of intracellular pathogens, such as C.albicans and L.monocytogenes. Is at the crossroads of ITAM- tyrosine kinase and the Toll-like receptors (TLR) and NOD2 signaling pathways. Probably controls various innate immune response pathways depending on the intracellular pathogen. In response to L.monocytogenes infection, acts …
Q8WXF1	ENSG00000121390	26592	PSPC1	-3.722	-3.688	paraspeckle component 1	Regulates, cooperatively with NONO and SFPQ, androgen receptor-mediated gene transcription activity in Sertoli cell line (By similarity). Binds to poly(A), poly(G) and poly(U) RNA homopolymers. Regulates the circadian clock by repressing the transcriptional activator activity of the CLOCK-ARNTL/BMAL1 heterodimer (By similarity). Together with NONO, required for the formation of nuclear paraspeckl…
P56747	ENSG00000184697	29099	CLDN6	-3.535	-3.776	claudin 6	Plays a major role in tight junction-specific obliteration of the intercellular space (By similarity). May act as a coreceptor for HCV entry into hepatic cells
Q9UGI0	ENSG00000019995	25019	ZRANB1	-8.675	-7.576	zinc finger RANBP2-type containing 1	Specifically hydrolyzes 'Lys-29'-linked and 'Lys-33'- linked diubiquitin. Also cleaves 'Lys-63'-linked chains, but with 40-fold less efficiency compared to 'Lys-29'-linked ones. Positive regulator of the Wnt signaling pathway that deubiquitinates APC protein, a negative regulator of Wnt-mediated transcription. Plays a role in the regulation of cell morphology and cytoskeletal organization. Requir…
