# Supplementary material for: Global functional genomics reveals GRK5 as a cystic fibrosis therapeutic target synergistic with current modulators
Source: iScience. 2025 Feb 1;28(3):111942. doi: 10.1016/j.isci.2025.111942 (PMC11876911; doi:10.1016/j.isci.2025.111942)
Supplement: Data S2. Gene Ontology (GO) overrepresentation tests for primary screen gene hits [file mmc3.xlsx]

## Sheet: 2A.Enhancer siRNAs - GO MF
Dataset S2A - Overrepresenation of Gene Ontology - Molecular Function terms in Enhancer siRNAs (primary screen)
Analysis Type:							PANTHER Overrepresentation Test (Released 20210224)
Annotation Version and Release Date:							GO Ontology database DOI: 10.5281/zenodo.5080993 Released 2021-07-02
Analyzed List:							upload_1 (Homo sapiens)
Reference List:							Homo sapiens (all genes in database)
Test Type:							FISHER
Correction:							BONFERRONI
Bonferroni count:							2938
							Homo sapiens	Input
GO molecular function complete							Count	Count	Expected	+/-	Fold Enrichment	P-value
protein kinase activity (GO:0004672)							581	22	6.38	+	3.45	0.00224
	kinase activity (GO:0016301)						763	28	8.37	+	3.34	0.000117
		transferase activity, transferring phosphorus-containing groups (GO:0016772)					922	29	10.12	+	2.87	0.00153
	phosphotransferase activity, alcohol group as acceptor (GO:0016773)						690	25	7.57	+	3.3	0.000835
inorganic cation transmembrane transporter activity (GO:0022890)							602	20	6.61	+	3.03	0.0469
	inorganic molecular entity transmembrane transporter activity (GO:0015318)						738	23	8.1	+	2.84	0.0289
ATP binding (GO:0005524)							1495	40	16.41	+	2.44	0.000646
	adenyl ribonucleotide binding (GO:0032559)						1560	40	17.12	+	2.34	0.00241
		purine ribonucleotide binding (GO:0032555)					1912	43	20.98	+	2.05	0.0251
			purine nucleotide binding (GO:0017076)				1927	44	21.15	+	2.08	0.00984
				binding (GO:0005488)			16515	209	181.23	+	1.15	0.00147
			ribonucleotide binding (GO:0032553)				1930	43	21.18	+	2.03	0.0281
				carbohydrate derivative binding (GO:0097367)			2275	49	24.96	+	1.96	0.0161
		adenyl nucleotide binding (GO:0030554)					1573	41	17.26	+	2.38	0.000794
	purine ribonucleoside triphosphate binding (GO:0035639)						1840	44	20.19	+	2.18	0.00298
		anion binding (GO:0043168)					2409	51	26.44	+	1.93	0.017
			ion binding (GO:0043167)				6071	116	66.62	+	1.74	3.25e-08
metal ion binding (GO:0046872)							4278	76	46.94	+	1.62	0.0222
	cation binding (GO:0043169)						4369	79	47.94	+	1.65	0.0075
Unclassified							2346	3	25.74	-	0.12	0

## Sheet: 2B.Enhancer siRNAs - GO BP
Dataset S2B - Overrepresenation of Gene Ontology - Molecular Biological Process terms in Enhancer siRNAs (primary screen)
Analysis Type:							PANTHER Overrepresentation Test (Released 20210224)
Annotation Version and Release Date:							GO Ontology database DOI: 10.5281/zenodo.5080993 Released 2021-07-02
Analyzed List:							upload_1 (Homo sapiens)
Reference List:							Homo sapiens (all genes in database)
Test Type:							FISHER
Correction:							BONFERRONI
Bonferroni count:							9089
							Homo sapiens	Input
GO biological process complete							Count	Count	Expected	+/-	Fold Enrichment	P-value
protein phosphorylation (GO:0006468)							683	23	7.49	+	3.07	0.0263
			cellular process (GO:0009987)				15054	202	165.2	+	1.22	3.11e-05
	phosphorylation (GO:0016310)						874	28	9.59	+	2.92	0.00532
regulation of cellular process (GO:0050794)							11067	157	121.44	+	1.29	0.0201
	regulation of biological process (GO:0050789)						11522	162	126.44	+	1.28	0.0133
		biological regulation (GO:0065007)					12242	169	134.34	+	1.26	0.0194
Unclassified							2906	3	31.89	-	0.09	0

## Sheet: 2C.Enhancer siRNAs - GO CC
Dataset S2C - Overrepresenation of Gene Ontology - Cellular Component terms in Enhancer siRNAs (primary screen)
Analysis Type:							PANTHER Overrepresentation Test (Released 20210224)
Annotation Version and Release Date:							GO Ontology database DOI: 10.5281/zenodo.5080993 Released 2021-07-02
Analyzed List:							upload_1 (Homo sapiens)
Reference List:							Homo sapiens (all genes in database)
Test Type:							FISHER
Correction:							BONFERRONI
Bonferroni count:							1465
							Homo sapiens	Input
GO cellular component complete							Count	Count	Expected	+/-	Fold Enrichment	P-value
laminin complex (GO:0043256)							12	4	0.13	+	30.38	0.0325
			cellular anatomical entity (GO:0110165)				18706	222	205.27	+	1.08	0.0165
plasma membrane region (GO:0098590)							1254	33	13.76	+	2.4	0.0062
integral component of plasma membrane (GO:0005887)							1653	40	18.14	+	2.21	0.0048
	intrinsic component of plasma membrane (GO:0031226)						1736	42	19.05	+	2.2	0.00238
Unclassified							1735	4	19.04	-	0.21	0

## Sheet: 2D.Inhibitor siRNAs - GO MF
Dataset S2D - Overrepresenation of Gene Ontology - Molecular Function terms in Inhibitor siRNAs (primary screen)
Analysis Type:							PANTHER Overrepresentation Test (Released 20210224)
Annotation Version and Release Date:							GO Ontology database DOI: 10.5281/zenodo.5080993 Released 2021-07-02
Analyzed List:							upload_1 (Homo sapiens)
Reference List:							Homo sapiens (all genes in database)
Test Type:							FISHER
Correction:							BONFERRONI
Bonferroni count:							2938
							Homo sapiens	Input
GO molecular function complete							Count	Count	Expected	+/-	Fold Enrichment	P-value
catalytic activity, acting on a protein (GO:0140096)							2322	25	10.15	+	2.46	0.0442
metal ion binding (GO:0046872)							4278	37	18.69	+	1.98	0.0347
	ion binding (GO:0043167)						6071	47	26.53	+	1.77	0.0216

## Sheet: E.Inhibitor siRNAs - GO BP
Dataset S2E - Overrepresenation of Gene Ontology - Biological Process terms in Inhibitor siRNAs (primary screen)
Analysis Type:							PANTHER Overrepresentation Test (Released 20210224)
Annotation Version and Release Date:							GO Ontology database DOI: 10.5281/zenodo.5080993 Released 2021-07-02
Analyzed List:							upload_1 (Homo sapiens)
Reference List:							Homo sapiens (all genes in database)
Test Type:							FISHER
Correction:							BONFERRONI
Bonferroni count:							9089
							Homo sapiens	Input
GO biological process complete							Count	Count	Expected	+/-	Fold Enrichment	P-value
Unclassified							2906	2	12.7	-	0.16	0

## Sheet: 2F.Inhibitor siRNAs - GO CC
Dataset S2F - Overrepresenation of Gene Ontology - Cellular Component terms in Inhibitor siRNAs (primary screen)
Analysis Type:							PANTHER Overrepresentation Test (Released 20210224)
Annotation Version and Release Date:							GO Ontology database DOI: 10.5281/zenodo.5080993 Released 2021-07-02
Analyzed List:							upload_1 (Homo sapiens)
Reference List:							Homo sapiens (all genes in database)
Test Type:							FISHER
Correction:							BONFERRONI
Bonferroni count:							1465
							Homo sapiens	Input
GO cellular component complete							Count	Count	Expected	+/-	Fold Enrichment	P-value
integral component of plasma membrane (GO:0005887)							1653	21	7.22	+	2.91	0.0112
	intrinsic component of plasma membrane (GO:0031226)						1736	21	7.59	+	2.77	0.0234
Unclassified							1735	3	7.58	-	0.4	0
