# Supplementary material for: Global functional genomics reveals GRK5 as a cystic fibrosis therapeutic target synergistic with current modulators
Source: iScience. 2025 Feb 1;28(3):111942. doi: 10.1016/j.isci.2025.111942 (PMC11876911; doi:10.1016/j.isci.2025.111942)
Supplement: Data S3. Secondary screen scoring and hit genes [file mmc4.xlsx]

## Sheet: 3A.All secondary screen siRNAs
Dataset S3A - Scores of screened siRNAs and respective targeted genes - Secondary screen
Uniprot	Ensembl ID (v. 92)	siRNA ID	HGNC symbol	Median traffic score	Median PM score	Replicates	Observations		Numbers
P21439	ENSG00000005471	s10421	ABCB4	-0.823	-0.557	3			471 siRNAs (including controls)
P21439	ENSG00000005471	s10422	ABCB4	0.129	0.033	3			240 genes (including controls)
Q12979	ENSG00000159842	s876	ABR	-0.766	-1.14	3
Q12979	ENSG00000159842	s878	ABR	-0.004	-0.464	3			450 siRNAs (excluding controls)
Q8N9L9	ENSG00000177465	s42603	ACOT4	-1.225	-1.658	3			225 genes (excluding controls)
Q8N9L9	ENSG00000177465	s42604	ACOT4	0.069	-0.254	3
Q5FVE4	ENSG00000130377	s37710	ACSBG2	-0.01	1.421	3
Q5FVE4	ENSG00000130377	s37711	ACSBG2	-2.101	-1.203	3
Q9H981	ENSG00000113812	s41201	ACTR8	-0.909	-1.159	3
Q9H981	ENSG00000113812	s41202	ACTR8	0.38	-0.037	3
Q9UKP5	ENSG00000049192	s22054	ADAMTS6	-0.973	-1.15	3
Q9UKP5	ENSG00000049192	s22055	ADAMTS6	0.817	1.3	3
Q96PN6	ENSG00000143199	s230531	ADCY10	-0.927	-1.378	3
Q96PN6	ENSG00000143199	s31569	ADCY10	-1.806	-2.172	3
P30542	ENSG00000163485	s1085	ADORA1	0.809	0.612	3
P30542	ENSG00000163485	s1087	ADORA1	-0.762	-0.368	3
P31751	ENSG00000105221	s1215	AKT2	-1.712	-1.805	3
P31751	ENSG00000105221	s1216	AKT2	2.61	0.431	2
Q5XXA6	ENSG00000131620	s30183	ANO1	-0.23	-0.44	16	Control
Q5XXA6	ENSG00000131620	s30184	ANO1	0.216	-0.365	16	Control
Q9NW15	ENSG00000160746	s30237	ANO10	0.033	-0.132	16	Control
Q9NW15	ENSG00000160746	s30238	ANO10	0.091	-0.214	16	Control
Q4KMQ2	ENSG00000177119	s225826	ANO6	0.04	-0.238	16	Control
Q4KMQ2	ENSG00000177119	s47041	ANO6	0.006	0.094	16	Control
A1A5B4	ENSG00000185101	s50339	ANO9	-0.377	-0.352	16	Control
A1A5B4	ENSG00000185101	s50340	ANO9	-0.385	-0.418	16	Control
Q6Q788	ENSG00000110243	s42038	APOA5	-0.378	-0.853	3
Q6Q788	ENSG00000110243	s42040	APOA5	-0.799	-0.98	3
P04114	ENSG00000084674	s1476	APOB	1.926	1.714	3
P04114	ENSG00000084674	s1477	APOB	-0.734	-0.981	3
P41238	ENSG00000111701	s1479	APOBEC1	1.115	0.972	3
P41238	ENSG00000111701	s1480	APOBEC1	-0.245	0.018	3
P31941	ENSG00000262156	s47220	APOBEC3A	0.649	-0.108	3
P31941	ENSG00000262156	s47221	APOBEC3A	0.397	0.096	3
Q92974	ENSG00000116584	s17545	ARHGEF2	-0.389	-0.434	3
Q92974	ENSG00000116584	s17546	ARHGEF2	-0.873	-1.568	3
P49703	ENSG00000175906	s1559	ARL4D	-0.78	-0.877	3
P49703	ENSG00000175906	s1560	ARL4D	0.867	0.236	3
O00192	ENSG00000099889	s1653	ARVCF	1.433	0.784	3
O00192	ENSG00000099889	s1655	ARVCF	3.025	2.135	3
P46597	ENSG00000196433	s1673	ASMT	0.304	-0.062	3
P46597	ENSG00000196433	s224055	ASMT	0.152	-0.281	3
P54709	ENSG00000069849	s1739	ATP1B3	-0.179	-0.036	3
P54709	ENSG00000069849	s1741	ATP1B3	-1.129	-1.122	3
P54253	ENSG00000124788	s12489	ATXN1	-0.708	-0.629	3
P54253	ENSG00000124788	s12490	ATXN1	1.389	0.579	3
O14965	ENSG00000087586	s195	AURKA	1.156	0.685	3
O14965	ENSG00000087586	s197	AURKA	-0.161	0.185	2
O95817	ENSG00000151929	s18290	BAG3	-0.68	-0.49	3
O95817	ENSG00000151929	s18292	BAG3	-0.391	-0.85	3
Q8NDB2	ENSG00000153064	s30014	BANK1	1.051	0.684	2
Q8NDB2	ENSG00000153064	s30015	BANK1	-0.087	-0.487	3
Q8N143	ENSG00000161940	s48712	BCL6B	-0.577	-0.699	2
Q8N143	ENSG00000161940	s48713	BCL6B	-0.883	-1.127	3
P51451	ENSG00000136573	s1995	BLK	-0.049	-0.234	5
P51451	ENSG00000136573	s1996	BLK	0.886	0.854	5
Q16581	ENSG00000171860	s2164	C3AR1	-1.602	-1.58	3
Q16581	ENSG00000171860	s2165	C3AR1	-0.434	-0.462	3
Q13936	ENSG00000151067	s2283	CACNA1C	-0.509	-0.753	3
Q13936	ENSG00000151067	s2285	CACNA1C	0.225	0.118	2
Q92583	ENSG00000102970	s194793	CCL17	-1.171	-1.267	3
Q92583	ENSG00000102970	s194794	CCL17	-0.257	-0.416	3
Q9Y4X3	ENSG00000213927	s21302	CCL27	-1.451	-1.704	3
Q9Y4X3	ENSG00000213927	s21303	CCL27	2.076	1.079	3
P51685	ENSG00000179934	s3219	CCR8	1.167	0.649	3
P51685	ENSG00000179934	s3220	CCR8	0.237	-0.102	3
P48643	ENSG00000150753	s22728	CCT5	0.037	-0.883	3
P48643	ENSG00000150753	s22729	CCT5	0.465	0.165	3
Q96SF2	ENSG00000198445	s45385	CCT8L2	-0.987	-0.035	3
Q96SF2	ENSG00000198445	s45386	CCT8L2	-1.311	-1.401	3
P19022	ENSG00000170558	s2771	CDH2	0.019	-1.294	3
P19022	ENSG00000170558	s2772	CDH2	0.507	-0.302	3
P13569	ENSG00000001626	s2947	CFTR	1.381	0.32	12	Transfection control
P11229	ENSG00000168539	s3022	CHRM1	-0.16	0.082	3
P11229	ENSG00000168539	s3024	CHRM1	0.44	0.671	3
Q99967	ENSG00000164442	s20281	CITED2	-1.474	-1.743	3
Q99967	ENSG00000164442	s223110	CITED2	1.222	1.098	3
O14493	ENSG00000189143	s3442	CLDN4	2.108	1.333	3
O14493	ENSG00000189143	s3443	CLDN4	0.595	0.721	3
P49759	ENSG00000013441	s3162	CLK1	0.387	-0.069	3
P49759	ENSG00000013441	s3163	CLK1	0.669	0.555	3
Q969H4	ENSG00000142675	s20036	CNKSR1	-0.332	-0.499	3
Q969H4	ENSG00000142675	s20038	CNKSR1	0.711	0.737	3
P34972	ENSG00000188822	s3263	CNR2	-1.05	-1.453	3
P34972	ENSG00000188822	s3265	CNR2	0.007	-0.086	3
P20908	ENSG00000130635	s3305	COL5A1	1.108	1.096	3
P20908	ENSG00000130635	s3307	COL5A1	-0.016	-0.263	3
P53618	ENSG00000129083	s3371	COPB1	0.434	0.265	16	Positive control
#N/A	ENSG00000111481	s22428	COPZ1	-0.786	-0.667	16	Positive control
Q66K79	ENSG00000109625	s16224	CPZ	-1.088	-0.645	3
Q66K79	ENSG00000109625	s16226	CPZ	0.67	1.3	3
Q92793	ENSG00000005339	s3495	CREBBP	-0.847	-1.415	3
Q92793	ENSG00000005339	s3496	CREBBP	1.169	1.221	3
O43186	ENSG00000105392	s3534	CRX	0.955	0.461	5
O43186	ENSG00000105392	s3536	CRX	-0.113	-0.045	5
O60494	ENSG00000107611	s15559	CUBN	-0.361	-0.667	3
O60494	ENSG00000107611	s15560	CUBN	1.356	0.785	3
Q93034	ENSG00000166266	s15587	CUL5	0.06	-0.372	3
Q93034	ENSG00000166266	s15588	CUL5	-0.1	-0.278	3
P11511	ENSG00000137869	s3875	CYP19A1	1.161	0.719	2
P11511	ENSG00000137869	s3877	CYP19A1	-0.331	-0.327	3
Q9NS75	ENSG00000152207	s32685	CYSLTR2	-1.084	-1.151	3
Q9NS75	ENSG00000152207	s32686	CYSLTR2	1.353	1.051	3
P98082	ENSG00000153071	s3896	DAB2	-0.307	-0.348	8
P98082	ENSG00000153071	s3897	DAB2	-0.359	-0.344	8
Q9NPI6	ENSG00000272886	s31547	DCP1A	-0.407	-0.678	3
Q9NPI6	ENSG00000272886	s31548	DCP1A	-0.464	-0.621	3
Q9H295	ENSG00000164935	s37577	DCSTAMP	-1.798	-1.5	3
Q9H295	ENSG00000164935	s37579	DCSTAMP	2.34	1.142	2
Q16832	ENSG00000162733	s9761	DDR2	-1.065	-0.735	3
Q16832	ENSG00000162733	s9762	DDR2	-0.141	0.265	3
P17844	ENSG00000108654	s4007	DDX5	-0.581	-1.641	3
P17844	ENSG00000108654	s4009	DDX5	1.678	0.628	3
P49619	ENSG00000058866	s3917	DGKG	0.569	0.346	3
P49619	ENSG00000058866	s3918	DGKG	0.231	0.049	3
Q16854	ENSG00000114956	s4072	DGUOK	0.594	0.199	5
Q16854	ENSG00000114956	s4073	DGUOK	0.19	0.591	5
Q7Z6W7	ENSG00000172404	s45422	DNAJB7	0.112	-0.037	3
Q7Z6W7	ENSG00000172404	s45423	DNAJB7	-1.026	-0.519	3
O75937	ENSG00000126698	s22443	DNAJC8	-0.517	-0.667	3
O75937	ENSG00000126698	s22444	DNAJC8	-1.407	-1.367	3
Q9H4A9	ENSG00000167261	s34534	DPEP2	-0.166	-0.339	2
Q9H4A9	ENSG00000167261	s34535	DPEP2	0.173	-0.126	3
P21917	ENSG00000069696	s223440	DRD4	-2.113	-2.367	3
P21917	ENSG00000069696	s4290	DRD4	0.542	0.686	3
P21918	ENSG00000169676	s4291	DRD5	-0.356	-0.274	3
P21918	ENSG00000169676	s4292	DRD5	0.305	-0.035	3
O43781	ENSG00000143479	s16024	DYRK3	0.882	0.504	3
O43781	ENSG00000143479	s16026	DYRK3	-0.546	-0.513	3
O43432	ENSG00000075151	s16520	EIF4G3	0.057	-0.644	3
O43432	ENSG00000075151	s16521	EIF4G3	-1.227	-1.186	3
Q9BXX0	ENSG00000132205	s38405	EMILIN2	-0.483	-1.546	2
Q9BXX0	ENSG00000132205	s38406	EMILIN2	-1.062	-1.555	3
Q9H201	ENSG00000049283	s30053	EPN3	-0.283	-0.72	3
Q9H201	ENSG00000049283	s30054	EPN3	0.891	0.789	3
Q9UBC2	ENSG00000127527	s33903	EPS15L1	-0.77	-0.471	3
Q9UBC2	ENSG00000127527	s33904	EPS15L1	-1.255	-1.394	3
P43268	ENSG00000175832	s4861	ETV4	-0.764	-0.432	3
P43268	ENSG00000175832	s4862	ETV4	-1.202	-0.451	3
Q96CN4	ENSG00000142459	s41855	EVI5L	2.316	2.231	2
Q96CN4	ENSG00000142459	s41856	EVI5L	0.585	0.358	3
Q99504	ENSG00000158161	s4911	EYA3	-1.173	-1.704	3
Q99504	ENSG00000158161	s4912	EYA3	-0.351	-0.648	3
Q92800	ENSG00000108799	s4913	EZH1	-1.613	-1.726	3
Q92800	ENSG00000108799	s4914	EZH1	1.935	0.909	2
P12259	ENSG00000198734	s4934	F5	0.463	0.64	3
P12259	ENSG00000198734	s4935	F5	0.094	0.664	3
P16591	ENSG00000151422	s5109	FER	0.829	0.2	3
P16591	ENSG00000151422	s5110	FER	-0.694	-0.703	3
Q6ZV73	ENSG00000180263	s31503	FGD6	-1.074	-1.431	5
Q6ZV73	ENSG00000180263	s31504	FGD6	-0.701	-0.379	5
Q08830	ENSG00000104760	s5182	FGL1	-0.151	-1.073	3
Q08830	ENSG00000104760	s5184	FGL1	0.706	0.364	3
Q13643	ENSG00000183386	s5200	FHL3	-0.465	-0.944	3
Q13643	ENSG00000183386	s5201	FHL3	-0.335	-0.563	2
P14207	ENSG00000165457	s5334	FOLR2	-0.332	-0.612	3
P14207	ENSG00000165457	s5335	FOLR2	1.336	1.4	3
P42685	ENSG00000111816	s5363	FRK	-2.009	-1.945	3
P42685	ENSG00000111816	s5364	FRK	0.6	0.468	3
Q9BTV5	ENSG00000105255	s35701	FSD1	0.769	0.247	3
Q9BTV5	ENSG00000105255	s35702	FSD1	-1.54	-1.683	3
Q01415	ENSG00000156958	s5542	GALK2	0.663	0.166	3
Q01415	ENSG00000156958	s5543	GALK2	-0.2	-0.551	3
P34059	ENSG00000141012	s5548	GALNS	-0.254	-0.359	3
P34059	ENSG00000141012	s5549	GALNS	0.112	-0.247	3
Q8WTR4	ENSG00000158555	s37599	GDPD5	-2.521	-2.85	3
Q8WTR4	ENSG00000158555	s37601	GDPD5	1.669	0.449	3
P48165	ENSG00000121634	s5770	GJA8	1.374	0.697	3
P48165	ENSG00000121634	s5771	GJA8	-1.538	-0.951	3
P29033	ENSG00000165474	s223724	GJB2	2.044	1.616	3
P29033	ENSG00000165474	s5775	GJB2	-0.65	-1.519	3
P43220	ENSG00000112164	s5827	GLP1R	-1.121	-1.171	3
P43220	ENSG00000112164	s5828	GLP1R	0.224	-1.762	3
P50150	ENSG00000168243	s5909	GNG4	-1.166	-1.282	5
P50150	ENSG00000168243	s5910	GNG4	0.219	0.179	5
O14653	ENSG00000108433	s18383	GOSR2	0.808	0.334	3
O14653	ENSG00000108433	s18385	GOSR2	-1.036	-1.036	3
Q9UNW8	ENSG00000183484	s26736	GPR132	0.137	0.177	3
Q9UNW8	ENSG00000183484	s26738	GPR132	0.454	-0.222	3
Q16538	ENSG00000250510	s26015	GPR162	0.186	0.334	3
Q16538	ENSG00000250510	s26016	GPR162	0.728	0.453	3
P35626	ENSG00000100077	s1130	GRK3	-2.707	-3.129	3
P35626	ENSG00000100077	s1131	GRK3	-0.076	-0.431	3
P34947	ENSG00000198873	s6087	GRK5	0.908	-0.065	3
P34947	ENSG00000198873	s6089	GRK5	-0.833	-0.904	3
Q02846	ENSG00000132518	s6381	GUCY2D	-1.003	-0.563	3
Q02846	ENSG00000132518	s6383	GUCY2D	1.861	1.013	3
Q9H116	ENSG00000125812	s34714	GZF1	1.594	0.568	2
Q9H116	ENSG00000125812	s34715	GZF1	0.138	0.954	3
Q9NRZ9	ENSG00000119969	s6505	HELLS	-0.497	1.008	2
Q9NRZ9	ENSG00000119969	s6506	HELLS	0.942	-0.02	3
P28358	ENSG00000128710	s223871	HOXD10	-0.14	-0.829	3
P28358	ENSG00000128710	s6858	HOXD10	-0.609	-0.043	3
Q7LGA3	ENSG00000153936	s18571	HS2ST1	1.275	0.728	3
Q7LGA3	ENSG00000153936	s230106	HS2ST1	1.088	0.564	3
P28566	ENSG00000168830	s7035	HTR1E	-0.367	-0.515	3
P28566	ENSG00000168830	s7036	HTR1E	0.393	0.126	3
Q13007	ENSG00000162892	s21673	IL24	1.803	1.562	3
Q13007	ENSG00000162892	s21674	IL24	0.153	0.302	3
Q9NQS7	ENSG00000149503	s7424	INCENP	-0.074	0.059	16	Transfection control
Q96A47	ENSG00000159556	s35010	ISL2	0.886	1.228	3
Q96A47	ENSG00000159556	s35011	ISL2	-0.092	-0.916	3
Q9UKX5	ENSG00000137809	s241	ITGA11	0.365	0.43	3
Q9UKX5	ENSG00000137809	s242	ITGA11	-0.315	-0.683	3
Q13572	ENSG00000274958	s223955	ITPK1	0.394	0.31	3
Q13572	ENSG00000274958	s7622	ITPK1	-0.759	-0.659	3
Q9Y219	ENSG00000184916	s7643	JAG2	-0.686	-0.659	3
Q9Y219	ENSG00000184916	s7644	JAG2	-0.795	-1.142	3
Q9NS61	ENSG00000120049	s26929	KCNIP2	1.227	0.444	3
Q9NS61	ENSG00000120049	s26931	KCNIP2	-1.106	-1.507	3
P57789	ENSG00000100433	s28902	KCNK10	-0.46	-0.373	3
P57789	ENSG00000100433	s28904	KCNK10	-1.032	-1.325	3
Q9P2E2	ENSG00000117245	s33352	KIF17	2.267	1.706	3
Q9P2E2	ENSG00000117245	s33353	KIF17	0.394	0.236	3
Q9UIH9	ENSG00000163884	s26387	KLF15	-1.258	-0.563	3
Q9UIH9	ENSG00000163884	s26388	KLF15	0.097	0	3
P49862	ENSG00000169035	s11267	KLK7	-2.274	-0.376	3
P49862	ENSG00000169035	s11268	KLK7	-0.89	-0.926	3
Q16787	ENSG00000053747	s8059	LAMA3	0.093	-0.113	2
Q16787	ENSG00000053747	s8061	LAMA3	-0.152	-0.65	2
P07942	ENSG00000091136	s8069	LAMB1	-0.279	-0.28	3
P07942	ENSG00000091136	s8070	LAMB1	-2.762	-3.103	3
P55268	ENSG00000172037	s8071	LAMB2	0.048	0.238	3
P55268	ENSG00000172037	s8073	LAMB2	0.613	0.507	3
Q86YD5	ENSG00000179241	s44535	LDLRAD3	0.034	0.392	5
Q86YD5	ENSG00000179241	s44536	LDLRAD3	1.31	1.043	5
O15243	ENSG00000213625	s29371	LEPROT	-0.446	0.178	3
O15243	ENSG00000213625	s29373	LEPROT	0.451	0.324	3
Q5TKA1	ENSG00000183814	s223807	LIN9	3.064	3.675	3
Q5TKA1	ENSG00000183814	s50204	LIN9	-2.17	-2.154	3
P25791	ENSG00000135363	s224016	LMO2	0.645	0.912	3
P25791	ENSG00000135363	s8230	LMO2	0.548	-0.036	3
Q8TAP4	ENSG00000048540	s31715	LMO3	0.166	0.085	3
Q8TAP4	ENSG00000048540	s31717	LMO3	-2.289	-1.955	3
Q96Q04	ENSG00000142235	s41588	LMTK3	0.874	0.429	3
Q96Q04	ENSG00000142235	s41589	LMTK3	-0.874	-0.411	3
Q9NZR2	ENSG00000168702	s28716	LRP1B	-1.187	-0.82	3
Q9NZR2	ENSG00000168702	s28717	LRP1B	0.68	0.246	3
Q38SD2	ENSG00000154237	s36138	LRRK1	1.15	1.345	2
Q38SD2	ENSG00000154237	s36139	LRRK1	0.593	0.328	3
P20794	ENSG00000111837	s8469	MAK	-1.039	-0.975	2
P20794	ENSG00000111837	s8470	MAK	-0.592	-1.215	3
P33032	ENSG00000176136	s8568	MC5R	-0.832	-1.49	3
P33032	ENSG00000176136	s8570	MC5R	-0.467	-0.205	3
Q9Y4C4	ENSG00000147324	s17706	MFHAS1	-1.371	-1.843	3
Q9Y4C4	ENSG00000147324	s17707	MFHAS1	0.235	-0.06	3
P26572	ENSG00000131446	s8727	MGAT1	-0.088	-0.325	2
P26572	ENSG00000131446	s8728	MGAT1	0.122	0.205	3
Q29980	ENSG00000204516	s8774	MICB	0.796	0.681	3
Q29980	ENSG00000204516	s8776	MICB	0.185	0.586	3
Q8N108	ENSG00000198160	s33643	MIER1	1.214	0.931	5
Q8N108	ENSG00000198160	s33645	MIER1	0.409	0.215	5
Q96T76	ENSG00000155229	s34552	MMS19	0.266	0.388	3
Q96T76	ENSG00000155229	s34553	MMS19	-2.121	-2.336	3
Q86TA1	ENSG00000120162	s36400	MOB3B	-1.858	-1.299	3
Q86TA1	ENSG00000120162	s36401	MOB3B	-0.617	-0.802	3
P25325	ENSG00000128309	s194616	MPST	0.037	0.029	3
P25325	ENSG00000128309	s8949	MPST	1.086	-0.115	3
Q7Z406	ENSG00000105357	s36321	MYH14	1.062	0.239	5
Q7Z406	ENSG00000105357	s36323	MYH14	-0.064	-0.349	5
Q9UQQ1	ENSG00000168060	s19439	NAALADL1	0.325	-0.304	3
Q9UQQ1	ENSG00000168060	s223063	NAALADL1	1.148	0.352	2
P52298	ENSG00000114503	s22664	NCBP2	-0.007	-0.59	3
P52298	ENSG00000114503	s22666	NCBP2	-1.72	-2.082	3
O95178	ENSG00000090266	s224101	NDUFB2	1.162	-0.269	3
O95178	ENSG00000090266	s532	NDUFB2	-0.738	-0.638	3
		s813	Neg1	0.022	0.056	16	Negative control
		s813vx809	Neg1 + VX-809	0.733	0.322	6	Positive control
		s814	Neg2	-0.069	-0.135	6	Negative control
		s444246	Neg9	-0.326	-0.484	6	Negative control
P51513	ENSG00000139910	s9650	NOVA1	1.585	1.295	2
P51513	ENSG00000139910	s9651	NOVA1	0.171	0.619	3
Q9Y466	ENSG00000112333	s14200	NR2E1	-1.859	-1.624	3
Q9Y466	ENSG00000112333	s14201	NR2E1	-1.051	-1.007	3
O43847	ENSG00000078618	s9717	NRDC	-1.099	-1.508	3
O43847	ENSG00000078618	s9719	NRDC	0.588	0.729	3
P48552	ENSG00000180530	s15701	NRIP1	-0.051	0.07	3
P48552	ENSG00000180530	s15703	NRIP1	-0.098	-1.091	3
Q96CW9	ENSG00000196358	s39206	NTNG2	1.987	1.227	2
Q96CW9	ENSG00000196358	s39208	NTNG2	-1.223	-1.079	3
O95747	ENSG00000172939	s19302	OXSR1	0.48	-0.111	3
O95747	ENSG00000172939	s19304	OXSR1	0.848	1.278	1
Q9H361	ENSG00000151846	s9985	PABPC3	0.623	0.894	3
Q9H361	ENSG00000151846	s9986	PABPC3	-0.149	-0.768	3
Q99487	ENSG00000158006	s10004	PAFAH2	0.75	-0.335	3
Q99487	ENSG00000158006	s10006	PAFAH2	0.559	0.173	3
Q9NQU5	ENSG00000137843	s32405	PAK6	0.23	-0.054	3
Q9NQU5	ENSG00000137843	s32406	PAK6	-1.698	-2.12	3
Q9NRJ5	ENSG00000218823	s32354	PAPOLB	0.141	-0.286	3
Q9NRJ5	ENSG00000218823	s32355	PAPOLB	-0.513	-0.257	3
Q8TEW0	ENSG00000148498	s32126	PARD3	0.427	-0.173	3
Q8TEW0	ENSG00000148498	s32127	PARD3	0.994	0.198	3
Q86W56	ENSG00000227345	s16157	PARG	0.059	-0.759	5
Q86W56	ENSG00000227345	s16158	PARG	0.14	0.18	5
O14917	ENSG00000118946	s26055	PCDH17	1.257	0.58	3
O14917	ENSG00000118946	s26056	PCDH17	-1.022	-1.099	3
Q8TAB3	ENSG00000165194	s33226	PCDH19	-0.333	-0.554	3
Q8TAB3	ENSG00000165194	s33228	PCDH19	-1.08	-2.225	3
Q9Y5E7	ENSG00000112852	s31967	PCDHB2	-2.129	-2.413	3
Q9Y5E7	ENSG00000112852	s31969	PCDHB2	1.767	1.275	3
Q9UN66	ENSG00000120322	s31952	PCDHB8	-0.062	-0.342	3
Q9UN66	ENSG00000120322	s31953	PCDHB8	-0.276	-0.354	2
P29120	ENSG00000175426	s10147	PCSK1	-0.732	-0.663	3
P29120	ENSG00000175426	s10149	PCSK1	-0.21	-1.207	3
O60658	ENSG00000073417	s10219	PDE8A	0.968	0.66	3
O60658	ENSG00000073417	s10221	PDE8A	-0.61	-0.781	2
Q16816	ENSG00000164776	s10448	PHKG1	-1.074	-0.689	3
Q16816	ENSG00000164776	s10449	PHKG1	-0.981	-1.125	3
Q8WYR1	ENSG00000141506	s24028	PIK3R5	0.244	0.062	3
Q8WYR1	ENSG00000141506	s24029	PIK3R5	-1.392	-2.02	3
Q99640	ENSG00000127564	s194985	PKMYT1	-2.3	-3.043	3
Q99640	ENSG00000127564	s194986	PKMYT1	0.349	0.222	3
Q9BZM1	ENSG00000123739	s224884	PLA2G12A	1.388	0.971	3
Q9BZM1	ENSG00000123739	s37675	PLA2G12A	-0.804	-0.706	3
Q86YW0	ENSG00000139151	s40168	PLCZ1	-0.085	0.027	3
Q86YW0	ENSG00000139151	s40169	PLCZ1	-1.263	-1.273	3
Q9NYY3	ENSG00000145632	s64	PLK2	0.077	-0.204	3
Q9NYY3	ENSG00000145632	s65	PLK2	-3.023	-2.555	3
P02689	ENSG00000147588	s10722	PMP2	-0.253	-0.447	3
P02689	ENSG00000147588	s10724	PMP2	0.178	0.297	3
Q9UD71	ENSG00000131771	s38572	PPP1R1B	-1.461	-1.626	3
Q9UD71	ENSG00000131771	s38573	PPP1R1B	0.602	-0.218	3
O95685	ENSG00000132825	s10948	PPP1R3D	0.017	0.058	3
O95685	ENSG00000132825	s10949	PPP1R3D	1.874	0.256	3
Q96MT3	ENSG00000139174	s44611	PRICKLE1	-0.626	-1.08	2
Q96MT3	ENSG00000139174	s44613	PRICKLE1	-0.841	-1.329	3
P56730	ENSG00000164099	s16124	PRSS12	-1.251	-1.227	3
P56730	ENSG00000164099	s16125	PRSS12	-1.464	-1.485	3
P60900	ENSG00000100902	s626	PSMA6	-1.064	-1.048	3
P60900	ENSG00000100902	s627	PSMA6	0.782	0.571	3
P20618	ENSG00000008018	s11345	PSMB1	-0.307	0.006	3
P20618	ENSG00000008018	s11346	PSMB1	0.161	0.532	3
Q96BW5	ENSG00000165983	s17799	PTER	0.379	-0.357	3
Q96BW5	ENSG00000165983	s17800	PTER	-1.035	-0.808	3
P35408	ENSG00000171522	s11454	PTGER4	-0.092	0.08	1
P35408	ENSG00000171522	s60395	PTGER4	1.114	0.879	2
Q86YD1	ENSG00000104960	s28748	PTOV1	-0.647	-0.536	3
Q86YD1	ENSG00000104960	s28750	PTOV1	0.475	-0.208	3
Q12913	ENSG00000149177	s230208	PTPRJ	0.734	0.867	3
Q12913	ENSG00000149177	s230209	PTPRJ	0.818	-0.188	3
Q9H0R6	ENSG00000130348	s30619	QRSL1	1.487	1.034	3
Q9H0R6	ENSG00000130348	s30620	QRSL1	-1.02	-1.109	3
P61018	ENSG00000167578	s28800	RAB4B	-0.975	-0.715	3
P61018	ENSG00000167578	s28802	RAB4B	-0.327	-0.747	3
Q96S59	ENSG00000010017	s19529	RANBP9	0.402	0.074	3
Q96S59	ENSG00000010017	s19530	RANBP9	-2.399	-1.466	3
P06400	ENSG00000139687	s523	RB1	-1.874	-2.082	3
P06400	ENSG00000139687	s524	RB1	-1.043	-1.06	3
O94762	ENSG00000108469	s17988	RECQL5	0.764	0.81	3
O94762	ENSG00000108469	s17989	RECQL5	1.767	1.563	3
Q04206	ENSG00000173039	s11914	RELA	-0.803	-0.399	7
Q04206	ENSG00000173039	s224527	RELA	1.625	0.694	7
P18577	ENSG00000188672	s12015	RHCE	-0.528	-0.672	3
P18577	ENSG00000188672	s224534	RHCE	-1.103	-0.407	3
P12724	ENSG00000169397	s12055	RNASE3	0.075	-0.67	3
P12724	ENSG00000169397	s12056	RNASE3	0.468	0.648	3
Q9HB40	ENSG00000121064	s34004	SCPEP1	-1.285	-1.677	3
Q9HB40	ENSG00000121064	s34005	SCPEP1	0.173	-0.031	5
		s229174	Scrambled	-0.011	-0.12	16	Negative control
Q15437	ENSG00000101310	s20535	SEC23B	0.098	-0.028	15	Positive control
P16581	ENSG00000007908	s12677	SELE	0.372	0.007	3
P16581	ENSG00000007908	s12679	SELE	-0.079	-0.274	2
Q9H3T3	ENSG00000167680	s20586	SEMA6B	-0.385	-0.651	3
Q9H3T3	ENSG00000167680	s20588	SEMA6B	-1.645	-2.121	3
Q9BX95	ENSG00000126821	s37587	SGPP1	0.231	-0.132	3
Q9BX95	ENSG00000126821	s37588	SGPP1	-0.562	-0.435	3
Q96FS4	ENSG00000213445	s12871	SIPA1	-0.148	-0.004	5
Q96FS4	ENSG00000213445	s12873	SIPA1	0.707	0.396	5
Q9UIU6	ENSG00000100625	s224246	SIX4	1.06	0.911	3
Q9UIU6	ENSG00000100625	s28663	SIX4	0.677	0.355	3
Q9BZW2	ENSG00000081800	s13054	SLC13A1	-0.281	-0.284	3
Q9BZW2	ENSG00000081800	s13055	SLC13A1	-0.11	-0.492	3
Q13336	ENSG00000141469	s13058	SLC14A1	0.778	-0.598	8
Q13336	ENSG00000141469	s224649	SLC14A1	-0.262	-0.223	8
Q14916	ENSG00000124568	s13069	SLC17A1	0.513	0.061	3
Q14916	ENSG00000124568	s13071	SLC17A1	0.239	0.431	3
Q9NYZ2	ENSG00000147454	s27923	SLC25A37	0.482	-0.302	3
Q9NYZ2	ENSG00000147454	s27925	SLC25A37	-0.936	-1.484	3
O43511	ENSG00000091137	s10276	SLC26A4	-0.532	-0.684	6	Control
O43511	ENSG00000091137	s10278	SLC26A4	0.371	0.116	6	Control
Q7LBE3	ENSG00000174502	s41749	SLC26A9	1.839	0.966	11	Control
Q7LBE3	ENSG00000174502	s41751	SLC26A9	-0.187	-0.555	11	Control
Q96QE2	ENSG00000151229	s41542	SLC2A13	0.573	-0.375	3
Q96QE2	ENSG00000151229	s41543	SLC2A13	-0.783	-0.61	3
Q9Y6M5	ENSG00000170385	s15330	SLC30A1	1.024	0.38	3
Q9Y6M5	ENSG00000170385	s15331	SLC30A1	1.133	1.08	3
Q06495	ENSG00000131183	s13072	SLC34A1	-0.125	-0.766	3
Q06495	ENSG00000131183	s13073	SLC34A1	-0.547	0.201	2
O43826	ENSG00000281500	s5449	SLC37A4	-1.497	-1.941	3
O43826	ENSG00000281500	s5451	SLC37A4	0.639	0.806	3
Q9NY26	ENSG00000143570	s25946	SLC39A1	-1.347	-1.421	3
Q9NY26	ENSG00000143570	s25947	SLC39A1	-0.338	-0.832	3
Q9HAB3	ENSG00000185803	s35851	SLC52A2	-1.323	-1.358	3
Q9HAB3	ENSG00000185803	s35853	SLC52A2	-1.302	-1.614	3
Q9Y289	ENSG00000138074	s16979	SLC5A6	-0.493	0.34	3
Q9Y289	ENSG00000138074	s16980	SLC5A6	-0.076	-0.371	3
Q9H2J7	ENSG00000072041	s30209	SLC6A15	0.703	0.253	3
Q9H2J7	ENSG00000072041	s30211	SLC6A15	0.332	0.891	3
Q6AI14	ENSG00000180251	s52339	SLC9A4	-0.631	-0.93	3
Q6AI14	ENSG00000180251	s52340	SLC9A4	-1.049	-1.305	2
Q13424	ENSG00000101400	s13249	SNTA1	-1.303	-0.905	3
Q13424	ENSG00000101400	s13251	SNTA1	0.462	0.528	3
Q9UNH7	ENSG00000129515	s33938	SNX6	1.122	0.947	3
Q9UNH7	ENSG00000129515	s33939	SNX6	0.475	0.689	3
P36956	ENSG00000072310	s129	SREBF1	1.114	0.595	3
P36956	ENSG00000072310	s130	SREBF1	-0.77	-0.586	3
Q86UX6	ENSG00000165752	s49076	STK32C	-0.745	-1.291	3
Q86UX6	ENSG00000165752	s49077	STK32C	-1.828	-2.064	3
Q6J9G0	ENSG00000060140	s30822	STYK1	0.136	0.182	3
Q6J9G0	ENSG00000060140	s30824	STYK1	2.728	1.055	3
O15056	ENSG00000078269	s16942	SYNJ2	-1.311	-1.107	3
O15056	ENSG00000078269	s16943	SYNJ2	-0.23	0.195	3
Q9UIF3	ENSG00000092850	s26075	TEKT2	-0.129	-0.632	3
Q9UIF3	ENSG00000092850	s26077	TEKT2	-0.549	-0.282	3
P62072	ENSG00000134809	s25492	TIMM10	-0.305	-0.557	3
P62072	ENSG00000134809	s25493	TIMM10	1.456	0.288	3
Q9ULQ1	ENSG00000186815	s28727	TPCN1	0.036	-0.142	5
Q9ULQ1	ENSG00000186815	s28729	TPCN1	0.571	0.033	5
Q9H3S4	ENSG00000196511	s25692	TPK1	1.927	1.181	3
Q9H3S4	ENSG00000196511	s25693	TPK1	0.801	0.417	2
Q6AZZ1	ENSG00000167333	s30233	TRIM68	-0.236	-0.487	3
Q6AZZ1	ENSG00000167333	s30234	TRIM68	-0.824	-0.801	3
Q8WWH5	ENSG00000165832	s44501	TRUB1	0.764	0.017	3
Q8WWH5	ENSG00000165832	s44503	TRUB1	-1.717	-1.742	3
O75157	ENSG00000196428	s18987	TSC22D2	1.547	0.847	3
O75157	ENSG00000196428	s18988	TSC22D2	0.407	0.224	3
O14530	ENSG00000115514	s19856	TXNDC9	1.893	0.976	3
O14530	ENSG00000115514	s19858	TXNDC9	0.733	0.812	3
P63279	ENSG00000103275	s14590	UBE2I	-0.754	-0.913	2
P63279	ENSG00000103275	s14591	UBE2I	-0.932	-0.802	3
Q8IZJ1	ENSG00000107731	s47700	UNC5B	-0.653	-1.091	1
Q8IZJ1	ENSG00000107731	s47701	UNC5B	0.355	0.424	3
P31930	ENSG00000010256	s14699	UQCRC1	-1.001	-0.198	3
P31930	ENSG00000010256	s14700	UQCRC1	-0.936	-0.871	3
P47985	ENSG00000169021	s14705	UQCRFS1	-0.456	0.606	3
P47985	ENSG00000169021	s14706	UQCRFS1	0.193	-0.32	3
P06132	ENSG00000126088	s14711	UROD	0.127	0.318	3
P06132	ENSG00000126088	s14712	UROD	0.344	0.4	3
Q8NFZ6	ENSG00000196131	s223857	VN1R2	-1.391	-1.738	3
Q8NFZ6	ENSG00000196131	s50225	VN1R2	0.397	0.089	3
O75436	ENSG00000122958	s18359	VPS26A	1.226	0.911	3
O75436	ENSG00000122958	s18360	VPS26A	2.244	1.626	3
P04275	ENSG00000110799	s14832	VWF	0.588	0.282	3
P04275	ENSG00000110799	s14834	VWF	1.309	0.762	3
P24278	ENSG00000089775	s15103	ZBTB25	-0.452	-0.523	3
P24278	ENSG00000089775	s15104	ZBTB25	-0.286	0.925	3
P10074	ENSG00000204859	s6566	ZBTB48	0.435	-0.006	3
P10074	ENSG00000204859	s6568	ZBTB48	-0.744	-0.605	3
Q8TF47	ENSG00000184939	s44825	ZFP90	-0.814	-0.007	3
Q8TF47	ENSG00000184939	s44826	ZFP90	0.508	0.312	3
Q15928	ENSG00000131127	s15186	ZNF141	0.618	0.533	3
Q15928	ENSG00000131127	s15187	ZNF141	2.674	2.434	3
P17020	ENSG00000170631	s15033	ZNF16	-0.583	-0.277	3
P17020	ENSG00000170631	s15035	ZNF16	-0.235	0.237	3
P17023	ENSG00000157429	s15042	ZNF19	-1.528	-1.258	3
P17023	ENSG00000157429	s15043	ZNF19	-1.233	-1.449	3
Q9P2Y4	ENSG00000165804	s27703	ZNF219	0.611	0.332	3
Q9P2Y4	ENSG00000165804	s27704	ZNF219	-0.263	-0.142	3
Q8TF68	ENSG00000126746	s46887	ZNF384	0.827	1.009	3
Q8TF68	ENSG00000126746	s46889	ZNF384	1.871	0.678	3
Q7Z4V0	ENSG00000183621	s47911	ZNF438	0.459	0.962	3
Q7Z4V0	ENSG00000183621	s47912	ZNF438	0.912	0.261	3
Q8N9K5	ENSG00000196357	s45083	ZNF565	0.187	0.885	3
Q8N9K5	ENSG00000196357	s45084	ZNF565	0.823	0.446	3
Q08AN1	ENSG00000204611	s40324	ZNF616	0.678	0.443	3
Q08AN1	ENSG00000204611	s40325	ZNF616	-1.418	-1.392	3
Q6ZS27	ENSG00000182983	s52360	ZNF662	-1.769	-2.054	3
Q6ZS27	ENSG00000182983	s52361	ZNF662	-1.151	-1.058	3
Q5SXM1	ENSG00000181450	s50551	ZNF678	-0.872	-1.279	3
Q5SXM1	ENSG00000181450	s50552	ZNF678	-0.977	-0.912	3
Q9BU19	ENSG00000171163	s224375	ZNF692	0.103	0.119	3
Q9BU19	ENSG00000171163	s31183	ZNF692	-1.811	-1.54	3

## Sheet: 3B.Confirmed-activator siRNAs
Dataset S3B - Genes confirmed in the secondary screen
Genes targeted by p.Phe508del-CFTR-activating siRNAs
Uniprot	Ensembl ID (v. 92)	siRNA ID	HGNC symbol	Average traffic score	Average PM score	Gene name	Function
Q5TKA1	ENSG00000183814	40573; s223807	LIN9	2.962	3.2165	lin-9 DREAM MuvB core complex component	Acts as a tumor suppressor. Inhibits DNA synthesis. Its ability to inhibit oncogenic transformation is mediated through its association with RB1. Plays a role in the expression of genes required for the G1/S transition
Q38SD2	ENSG00000154237	1680; s36138	LRRK1	2.068	3.0575	leucine rich repeat kinase 1
O00192	ENSG00000099889	10246; s1655	ARVCF	3.681	2.721	ARVCF, delta catenin family member	Involved in protein-protein interactions at adherens junctions
Q9H3S4	ENSG00000196511	1279; s25692	TPK1	2.7105	2.594	thiamin pyrophosphokinase 1	Catalyzes the phosphorylation of thiamine to thiamine pyrophosphate. Can also catalyze the phosphorylation of pyrithiamine to pyrithiamine pyrophosphate
Q15928	ENSG00000131127	4843; s15187	ZNF141	2.527	2.511	zinc finger protein 141	May be involved in transcriptional regulation as a repressor. Plays a role in limb development
O94762	ENSG00000108469	137517; s17989	RECQL5	2.583	2.416	RecQ like helicase 5	Isoform beta is a DNA helicase that plays an important role in DNA replication, transcription and repair. Inhibits elongation of stalled transcripts at DNA damage sites by binding to the RNA polymerase II subunit POLR2A and blocking the TCEA1 binding site. Required for mitotic chromosome separation after cross-over events and cell cycle progress. Required for efficient DNA repair, including repai…
P51513	ENSG00000139910	11628; s9650	NOVA1	2.1105	2.211	NOVA alternative splicing regulator 1	May regulate RNA splicing or metabolism in a specific subset of developing neurons
O95747	ENSG00000172939	625; s19304	OXSR1	1.8245	2.179	oxidative stress responsive 1	Regulates downstream kinases in response to environmental stress. May also have a function in regulating the actin cytoskeleton
Q96CN4	ENSG00000142459	37870; s41855	EVI5L	1.944	2.1395	ecotropic viral integration site 5 like	Functions as a GTPase-activating protein (GAP) with a broad specificity
Q99967	ENSG00000164442	6450; s223110	CITED2	2.004	2.0975	Cbp/p300 interacting transactivator with Glu/Asp rich carboxy-terminal domain 2	Transcriptional coactivator of the p300/CBP-mediated trancription complex. Acts as a bridge, linking TFAP2 transcription factors and the p300/CBP transcriptional coactivator complex in order to stimulate TFAP2-mediated transcriptional activation. Positively regulates TGF-beta signaling through its association with the SMAD/p300/CBP-mediated transcriptional coactivator complex. Stimulates the pero…
Q13007	ENSG00000162892	5472; s21673	IL24	1.7065	2.0445	interleukin 24	Has antiproliferative properties on melanoma cells and may contribute to terminal cell differentiation
Q9UKP5	ENSG00000049192	104129; s22055	ADAMTS6	1.623	1.9915	ADAM metallopeptidase with thrombospondin type 1 motif 6
P20908	ENSG00000130635	7983; s3305	COL5A1	2.1495	1.9695	collagen type V alpha 1 chain	Type V collagen is a member of group I collagen (fibrillar forming collagen). It is a minor connective tissue component of nearly ubiquitous distribution. Type V collagen binds to DNA, heparan sulfate, thrombospondin, heparin, and insulin
Q9P2E2	ENSG00000117245	118477; s33352	KIF17	2.419	1.9505	kinesin family member 17	Transports vesicles containing N-methyl-D-aspartate (NMDA) receptor 2B along microtubules
Q96CW9	ENSG00000196358	34299; s39206	NTNG2	2.127	1.912	netrin G2	Involved in controlling patterning and neuronal circuit formation at the laminar, cellular, subcellular and synaptic levels. Promotes neurite outgrowth of both axons and dendrites
P04114	ENSG00000084674	120962; s1476	APOB	2.3785	1.8665	apolipoprotein B	Apolipoprotein B is a major protein constituent of chylomicrons (apo B-48), LDL (apo B-100) and VLDL (apo B-100). Apo B-100 functions as a recognition signal for the cellular binding and internalization of LDL particles by the apoB/E receptor
Q8TF68	ENSG00000126746	36530; s46887	ZNF384	1.7375	1.8445	zinc finger protein 384	Transcription factor that binds the consensus DNA sequence [GC]AAAAA. Seems to bind and regulate the promoters of MMP1, MMP3, MMP7 and COL1A1 (By similarity)
P29033	ENSG00000165474	46073; s223724	GJB2	1.9915	1.8315	gap junction protein beta 2	One gap junction consists of a cluster of closely packed pairs of transmembrane channels, the connexons, through which materials of low MW diffuse from one cell to a neighboring cell
Q9NRZ9	ENSG00000119969	26136; s6505	HELLS	1.0915	1.8315	helicase, lymphoid specific	Plays an essential role in normal development and survival. Involved in regulation of the expansion or survival of lymphoid cells. Required for de novo or maintenance DNA methylation. May control silencing of the imprinted CDKN1C gene through DNA methylation. May play a role in formation and organization of heterochromatin, implying a functional role in the regulation of transcription and mitosis…
O75436	ENSG00000122958	15457; s18360	VPS26A	1.697	1.8235	VPS26, retromer complex component A	Acts as component of the retromer cargo-selective complex (CSC). The CSC is believed to be the core functional component of retromer or respective retromer complex variants acting to prevent missorting of selected transmembrane cargo proteins into the lysosomal degradation pathway. The recruitment of the CSC to the endosomal membrane involves RAB7A and SNX3. The SNX-BAR retromer mediates retrogra…
Q86YD5	ENSG00000179241	44082; s44536	LDLRAD3	2.0125	1.823	low density lipoprotein receptor class A domain containing 3	May influence APP processing, resulting in a decrease in sAPP-alpha production and increased amyloidogenic P3 peptide production
O14493	ENSG00000189143	9704; s3442	CLDN4	2.6565	1.8185	claudin 4	Plays a major role in tight junction-specific obliteration of the intercellular space
Q9Y6M5	ENSG00000170385	117633; s15331	SLC30A1	0.8585	1.7835	solute carrier family 30 member 1	May be involved in zinc transport out of the cell
Q5FVE4	ENSG00000130377	125638; s37710	ACSBG2	0.705	1.7665	acyl-CoA synthetase bubblegum family member 2	Mediates activation of long-chain fatty acids for both synthesis of cellular lipids, and degradation via beta-oxidation. Able to activate long-chain fatty acids. Also able to activate very long-chain fatty acids; however, the relevance of such activity is unclear in vivo. Has increased ability to activate oleic and linoleic acid. May play a role in spermatogenesis
Q92793	ENSG00000005339	107394; s3496	CREBBP	1.754	1.744	CREB binding protein	Acetylates histones, giving a specific tag for transcriptional activation. Also acetylates non-histone proteins, like NCOA3 and FOXO1. Binds specifically to phosphorylated CREB and enhances its transcriptional activity toward cAMP-responsive genes. Acts as a coactivator of ALX1. Acts as a circadian transcriptional coactivator which enhances the activity of the circadian transcriptional activators…
Q9Y5E7	ENSG00000112852	27448; s31969	PCDHB2	1.486	1.708	protocadherin beta 2	Potential calcium-dependent cell-adhesion protein. May be involved in the establishment and maintenance of specific neuronal connections in the brain
P14207	ENSG00000165457	120092; s5335	FOLR2	1.4235	1.701	folate receptor beta	Binds to folate and reduced folic acid derivatives and mediates delivery of 5-methyltetrahydrofolate and folate analogs into the interior of cells. Has high affinity for folate and folic acid analogs at neutral pH. Exposure to slightly acidic pH after receptor endocytosis triggers a conformation change that strongly reduces its affinity for folates and mediates their release
Q96A47	ENSG00000159556	6710; s35010	ISL2	1.741	1.6945	ISL LIM homeobox 2	Transcriptional factor that defines subclasses of motoneurons that segregate into columns in the spinal cord and select distinct axon pathways
Q66K79	ENSG00000109625	104042; s16226	CPZ	1.449	1.6835	carboxypeptidase Z	Cleaves substrates with C-terminal arginine residues. Probably modulates the Wnt signaling pathway, by cleaving some undefined protein. May play a role in cleavage during prohormone processing
Q9H295	ENSG00000164935	32873; s37579	DCSTAMP	2.0775	1.6485	dendrocyte expressed seven transmembrane protein	Probable cell surface receptor that plays several roles in cellular fusion, cell differentiation, bone and immune homeostasis. Plays a role in TNFSF11-mediated osteoclastogenesis. Cooperates with OCSTAMP in modulating cell-cell fusion in both osteoclasts and foreign body giant cells (FBGCs). Participates in osteoclast bone resorption. Involved in inducing the expression of tartrate-resistant acid…
Q6J9G0	ENSG00000060140	1264; s30824	STYK1	2.6155	1.6355	serine/threonine/tyrosine kinase 1	Probable tyrosine protein-kinase, which has strong transforming capabilities on a variety of cell lines. When overexpressed, it can also induce tumor cell invasion as well as metastasis in distant organs. May act by activating both MAP kinase and phosphatidylinositol 3'-kinases (PI3K) pathways (By similarity)
Q9Y4X3	ENSG00000213927	18338; s21303	CCL27	1.946	1.6255	C-C motif chemokine ligand 27	Chemotactic factor that attracts skin-associated memory T-lymphocytes. May play a role in mediating homing of lymphocytes to cutaneous sites. Binds to CCR10
Q9H0R6	ENSG00000130348	119347; s30619	QRSL1	1.9385	1.591	glutaminyl-tRNA synthase (glutamine-hydrolyzing)-like 1	Allows the formation of correctly charged Gln-tRNA(Gln) through the transamidation of misacylated Glu-tRNA(Gln) in the mitochondria. The reaction takes place in the presence of glutamine and ATP through an activated gamma-phospho-Glu- tRNA(Gln)
Q02846	ENSG00000132518	26; s6383	GUCY2D	1.691	1.587	guanylate cyclase 2D, retinal	Probably plays a specific functional role in the rods and/or cones of photoreceptors. It may be the enzyme involved in the resynthesis of cGMP required for recovery of the dark state after phototransduction
Q9NS75	ENSG00000152207	6093; s32686	CYSLTR2	1.3015	1.567	cysteinyl leukotriene receptor 2	Receptor for cysteinyl leukotrienes. The response is mediated via a G-protein that activates a phosphatidylinositol- calcium second messenger system. Stimulation by BAY u9773, a partial agonist, induces specific contractions of pulmonary veins and might also have an indirect role in the relaxation of the pulmonary vascular endothelium. The rank order of affinities for the leukotrienes is LTC4 = L…
