# Supplementary material for: Global functional genomics reveals GRK5 as a cystic fibrosis therapeutic target synergistic with current modulators
Source: iScience. 2025 Feb 1;28(3):111942. doi: 10.1016/j.isci.2025.111942 (PMC11876911; doi:10.1016/j.isci.2025.111942)
Supplement: Data S4. RT-PCR results for the 53 genes that were assayed in western blot experiments — We analyzed the 35 confirmed hit genes (secondary screen) and 18 additional genes selected among the siRNAs that scored slightly below the hit threshold in the confirmation screen. CT values for expression in control lung tissue and CFBE cells overexpressing wt-CFTR. All genes amplified a product with single melt peak. The sequences of the primers used for amplification are shown. [file mmc5.xlsx]

## Sheet: 4. Gene expression (RT-PCR)
Dataset S4 - RT-PCR results for the 53 genes which were assayed in Western blot experiments
								CT
Uniprot	Ensembl ID (v. 92)	HGNC symbol	In the 35 HCS confirmed genes?	WB validated?	Forward Primer (5’-3’)	Reverse Primer (5’-3’)	Harvard Primerbank ID	Lung tissue	CFBE wt-CFTR cells
Q5TKA1	ENSG00000183814	LIN9	Yes	Yes	GGGAAAAATTCGGCGGCTTAT	CGTGCTGTAACTTTCGTTCCAAT	32996736c1	31	28
Q38SD2	ENSG00000154237	LRRK1	Yes	Yes	ATGGCTGGCATGTCGCAAA	GCACCGTTAAGCGTCTCCA	90991701c1	32	28
O00192	ENSG00000099889	ARVCF	Yes	Yes	CCGAGTGGACAACTGTCTTCA	AGGTTCCGCATGATGCACA	299829181c2	34	34
Q9H3S4	ENSG00000196511	TPK1	Yes	Yes	AGCACAGGTTGCATGTAGACA	AGCACATCATTTGTGAGGTTCC	110227856c2	33	31
Q15928	ENSG00000131127	ZNF141	Yes	Yes	GACGGTCCACAGATCGGAG	TGACTCAGGAGCGAAAATTGTT	4507993a1	29	28
O94762	ENSG00000108469	RECQL5	Yes	Yes	GGCATCACCATTGTAGTCTCTC	ACTCGTACCTTTAGGGTTAGCAA	341604754c1	31	31
P51513	ENSG00000139910	NOVA1	Yes	Yes	GGGTTCCCATAGACCTGGAC	CGCTCAGTAGTACCTGGGTAA	56549652c1	33	37
O95747	ENSG00000172939	OXSR1	Yes	Yes	AGGGACGATTACGAGCTGC	TCCGTTTGATTGCCACTTTCTC	75709206c1	30	29
Q96CN4	ENSG00000142459	EVI5L	Yes	Yes	TCGGGCTCTGCATCTATCAGT	GGCATACATGGATGTGTGGAAG	229576990c2	31	31
Q99967	ENSG00000164442	CITED2	Yes	Yes	AACCAGCACTTCCGAGATTGC	AATCAGTGTCTATGACATTGGGC	51807294c2	no amplification	38
Q13007	ENSG00000162892	IL24	Yes	Yes	TGTGAAAGACACTATGCAAGCTC	GTGACACGATGAGAACAAAGTTG	5803086a2	36	27
Q9UKP5	ENSG00000049192	ADAMTS6	Yes	Yes	TTTGAGCCTCATCATGGCTTC	AGGGTCCATACTCCGTCTTCT	64276807c1	32	30
P20908	ENSG00000130635	COL5A1	Yes	Yes	TACAACGAGCAGGGTATCCAG	ACTTGCCATCTGACAGGTTGA	89276750c3	28	27
Q9P2E2	ENSG00000117245	KIF17	Yes	Yes	AGATCGCCTATCCGCTGGT	CACTGGACGCTCTCGAACAC	170784808c1	no amplification	40
Q96CW9	ENSG00000196358	NTNG2	Yes	Yes	GCGCCTGAAGGACTACGTC	CGTTGCTGCATAGGTAGGGAT	190014606c1	34	38
P04114	ENSG00000084674	APOB	Yes	Yes	ACACACTGGACGCTAAGAGGA	ACTTGTGCTACCATCCCATACT	105990531c2	37	no amplification
Q8TF68	ENSG00000126746	ZNF384	Yes	Yes	AGCCTTCACACAACTCTCCAA	GTGTACGCCCGATGACAGT	331028515c3	29	28
P29033	ENSG00000165474	GJB2	Yes	Yes	TCGCATTATGATCCTCGTTGTG	GGGGAAGTAGTGATCGTAGCAC	195539329c1	31	30
Q9NRZ9	ENSG00000119969	HELLS	Yes	Yes	GAGGCTCCAGCAATGGTTGAA	CGCTCTCTCTCTAGTCCAGCA	27894386c1	30	26
O75436	ENSG00000122958	VPS26A	Yes	Yes	TTCAGGAAAGGTAAACCTAGCCT	ATTGGCACCGATGTAAGATTCAT	78482612c1	28	26
Q86YD5	ENSG00000179241	LDLRAD3	Yes	No	GACTGCTTCGACAAGAGTGATG	TGGCACAGGGGAAGAAGGT	31341355c2	32	31
O14493	ENSG00000189143	CLDN4	Yes	Yes	TGGGGCTACAGGTAATGGG	GGTCTGCGAGGTGACAATGTT	34335232c1	28	27
Q9Y6M5	ENSG00000170385	SLC30A1	Yes	Yes	CTCGCGTTAAGAGCACCCG	CAATTTCAGCCCGTTGGAGTT	52352802c1	30	29
Q5FVE4	ENSG00000130377	ACSBG2	Yes	Yes	TTCGAGAGTCAGTCAACCGAT	CTCCGTGGAAACGCTCCAA	83745140c2	no amplification	no amplification
Q92793	ENSG00000005339	CREBBP	Yes	Yes	CAACCCCAAAAGAGCCAAACT	CCTCGTAGAAGCTCCGACAGT	119943103c1	29	29
Q9Y5E7	ENSG00000112852	PCDHB2	Yes	Yes	GAGCGCGTTCCGAAACAAAG	TCGGCCACTGAATAGTGCCTA	14195608c1	31	30
P14207	ENSG00000165457	FOLR2	Yes	Yes	CCTCTGGAGTCACTCATACAAGG	CCTGGGCTGAATCAAACCAC	166064055c1	30	30
Q96A47	ENSG00000159556	ISL2	Yes	Yes	GTCAGATCCACGACCAGTTTATC	CCGCTTGCAGTAGGTCTTCC	21956640c1	31	30
Q66K79	ENSG00000109625	CPZ	Yes	Yes	CTGCTGGTCATCGAGTTCTCC	TGCCACCTCATAGCCGTCA	307548905c1	33	33
Q9H295	ENSG00000164935	DCSTAMP	Yes	Yes	CCTTGCCACTCCACTAAGTGT	CTCTGTGGTTGTTGCCATCTG	381388756c2	30	31
Q6J9G0	ENSG00000060140	STYK1	Yes	Yes	TCGAGCCAATATGAACACTGGG	TCGCCCTAAGAAATCTTGTACCT	222352144c2	35	30
Q9Y4X3	ENSG00000213927	CCL27	Yes	Yes	GCAGCATTCCTACTGCCAC	AGGTGAAGCACGAAAGCCTG	22165428c1	34	32
Q9H0R6	ENSG00000130348	QRSL1	Yes	No	AAGTGGCATCGAATATGGCAA	CCACATCATTAAACCCTTCTCGT	222831589c3	31	28
Q02846	ENSG00000132518	GUCY2D	Yes	Yes	GCCCTTCGACACGATCCAC	GAAGACCGCGTCATAGATGGT	169791019c1	no amplification	no amplification
Q9NS75	ENSG00000152207	CYSLTR2	Yes	No	ACTGAGGACCGTCCACTTGA	CCCAGCAAAGTAATAGAGCAGAG	29029599c1	31	30
P34947	ENSG00000198873	GRK5	No	Yes	CCAACACGGTCTTGCTGAAAG	TCTCTGTCTATGGTCCTTCGG	51896033c1	34	30
Q6Q788	ENSG00000110243	APOA5	No	Yes	GCCAGCGACTTCAGGCTTT	AGCTTGCTCAGAACCTTGCC	16445025a2	38	30
Q9NS61	ENSG00000120049	KCNIP2	No	Yes	CCAACGGTTCTGTATGTGTCA	GCGACATTCCCGTAGTCAGTAAA	93102378c3	40	33
Q9NZR2	ENSG00000168702	LRP1B	No	Yes	CCAACGGTTCTGTATGTGTCA	GCGACATTCCCGTAGTCAGTAAA	93102378c3	40	33
P48552	ENSG00000180530	NRIP1	No	Yes	GGATCAGGTACTGCCGTTGAC	CTGGACCATTACTTTGACAGGTG	212274353c1	32	29
P48643	ENSG00000150753	CCT5	No	Yes	ACCGCAAGTCCCGTCTTATG	CCCATTTGGTCCAAGTGATGTT	58331232c1	32	22
P49703	ENSG00000175906	ARL4D	No	Yes	CACTGTGGCGCTCTTATACCC	CGGCTGATTCGGTGCAACT	81394745c1	33	27
P49619	ENSG00000058866	DGKG	No	Yes	GACCCACATGAGCCGATTAGC	GTGGTCAGAGGTCTCGTGTCT	124256481c1	31	33
P16591	ENSG00000151422	FER	No	Yes	TGTCTCGTCAAGAGGATGGTG	CAAACCCCTAAGCTGAAGGTC	119964720c3	30	29
O14653	ENSG00000108433	GOSR2	No	Yes	CTTCGGGTTGACCAGTTAAAGT	AAGGTTCGAGACAGAAGCTCT	60499012c2	30	23
P48165	ENSG00000121634	GJA8	No	Yes	ACCGTCATCGGCAGAGTCT	CACACGAAGTCGGATTGCTCA	281182631c1	33	28
P35408	ENSG00000171522	PTGER4	No	Yes	CCGGCGGTGATGTTCATCTT	CCCACATACCAGCGTGTAGAA	38505196c1	34	27
Q8N108	ENSG00000198160	MIER1	No	Yes	CAGTGGCTGTAGTGGGGAAAA	GGCATCTTGAGAAGCAACAGA	225735604c1	30	24
Q9H201	ENSG00000049283	EPN3	No	Yes	CCCCTAGTTCGCTCATGTCC	AGTTCTTGCCGCTGTCATTGA	157388928c1	35	27
Q8WTR4	ENSG00000158555	GDPD5	No	Yes	GATCGTGGCAGGACAGTTCG	GGGCCGAGGTCTTTCTTCT	189571656c2	38	27
Q9HB40	ENSG00000121064	SCPEP1	No	Yes	GATCTCAAACCACGGAAAACCA	GGCACCACTACCATTCACATAA	157785546c3	34	27
P34972	ENSG00000188822	CNR2	No	Yes	AGCCCTCATACCTGTTCATTGG	GTGAAGGTCATAGTCACGCTG	206725541c2	34	29
Q7Z406	ENSG00000105357	MYH14	No	Yes	GATTCAGCCACGAGGAAATCA	CGGTGTTCCGTTCTCTCTTCAA	116284395c2	32	25
