# Supplementary material for: Global functional genomics reveals GRK5 as a cystic fibrosis therapeutic target synergistic with current modulators
Source: iScience. 2025 Feb 1;28(3):111942. doi: 10.1016/j.isci.2025.111942 (PMC11876911; doi:10.1016/j.isci.2025.111942)
Supplement: Data S5. Scoring of the functional assessment by the HS-YFP fluorescence quenching assay for the 53 confirmed hit genes KDs [file mmc6.xlsx]

## Sheet: 5A.HS-YFP - all siRNAs F508del
Dataset S5A - Scores of screened siRNAs in the HS-YFP quenching assay and respective targeted genes - p.Phe508del-CFTR
Uniprot	Ensembl ID (v. 92)	siRNA ID	HGNC symbol	In the 35 HCS confirmed genes?	WB validated?	Fold Change	Z-score	Replicates	Observations		Numbers (excluding controls)
		s813	Neg1			1	0	4	Negative control		106 siRNAs
		s813 + VX-661	Neg1 + VX-661			4.115	26.18	4	Positive control		53 genes
		s813 + VX-809	Neg1 + VX-809			5.042	33.475	4	Positive control
P13569	ENSG00000001626	s2947	CFTR			0.999	0.102	4	Transfection control
Q5FVE4	ENSG00000130377	s37710	ACSBG2	Yes	Yes	1.752	5.47	4
Q5FVE4	ENSG00000130377	s37711	ACSBG2	Yes	Yes	1.051	0.721	4
Q9UKP5	ENSG00000049192	s22054	ADAMTS6	Yes	Yes	0.84	-1.321	4
Q9UKP5	ENSG00000049192	s22055	ADAMTS6	Yes	No	0.73	-2.951	4
Q6Q788	ENSG00000110243	s42038	APOA5	No	Yes	1.598	4.875	3
Q6Q788	ENSG00000110243	s42040	APOA5	No	Yes	1.042	0.203	4
P04114	ENSG00000084674	s1476	APOB	Yes	Yes	0.992	-0.214	4
P04114	ENSG00000084674	s1477	APOB	Yes	Yes	0.981	-0.035	4
P49703	ENSG00000175906	s1559	ARL4D	No	Yes	0.852	-0.969	4
P49703	ENSG00000175906	s1560	ARL4D	No	Yes	0.969	0.141	4
O00192	ENSG00000099889	s1653	ARVCF	Yes	Yes	0.923	-0.945	4
O00192	ENSG00000099889	s1655	ARVCF	Yes	Yes	1.14	0.918	3
O95817	ENSG00000151929	s18290	BAG3	No	No	0.985	-0.515	4
O95817	ENSG00000151929	s18292	BAG3	No	No	1.062	0.201	4
Q9Y4X3	ENSG00000213927	s21302	CCL27	Yes	Yes	0.976	0.089	3
Q9Y4X3	ENSG00000213927	s21303	CCL27	Yes	Yes	1.11	1.027	4
Q99967	ENSG00000164442	s20281	CITED2	Yes	No	1.058	0.399	4
Q99967	ENSG00000164442	s223110	CITED2	Yes	Yes	1.138	1.036	4
O14493	ENSG00000189143	s3442	CLDN4	Yes	Yes	1.772	10.473	4
O14493	ENSG00000189143	s3443	CLDN4	Yes	Yes	0.735	-2.104	4
P34972	ENSG00000188822	s3263	CNR2	No	Yes	1.019	-0.255	4
P34972	ENSG00000188822	s3265	CNR2	No	Yes	1.121	0.463	4
P20908	ENSG00000130635	s3305	COL5A1	Yes	Yes	1.076	2.219	4
P20908	ENSG00000130635	s3307	COL5A1	Yes	Yes	0.861	-0.855	4
Q66K79	ENSG00000109625	s16224	CPZ	Yes	Yes	1.297	2.407	4
Q66K79	ENSG00000109625	s16226	CPZ	Yes	Yes	1.327	3.645	4
Q92793	ENSG00000005339	s3495	CREBBP	Yes	Yes	1.069	0.591	3
Q92793	ENSG00000005339	s3496	CREBBP	Yes	No	1.117	2.003	3
Q9NS75	ENSG00000152207	s32685	CYSLTR2	Yes	No	0.829	-1.596	4
Q9NS75	ENSG00000152207	s32686	CYSLTR2	Yes	No	1.045	0.744	3
Q9H295	ENSG00000164935	s37577	DCSTAMP	Yes	Yes	1.136	1.367	4
Q9H295	ENSG00000164935	s37579	DCSTAMP	Yes	No	0.842	-0.957	4
P49619	ENSG00000058866	s3917	DGKG	No	Yes	1.077	1.552	4
P49619	ENSG00000058866	s3918	DGKG	No	Yes	0.768	-2.139	4
Q9H201	ENSG00000049283	s30053	EPN3	No	Yes	1.282	2.136	4
Q9H201	ENSG00000049283	s30054	EPN3	No	Yes	0.977	-0.324	4
Q96CN4	ENSG00000142459	s41855	EVI5L	Yes	Yes	1.082	1.376	4
Q96CN4	ENSG00000142459	s41856	EVI5L	Yes	Yes	1.135	2.059	4
P16591	ENSG00000151422	s5109	FER	No	Yes	1.214	2.698	4
P16591	ENSG00000151422	s5110	FER	No	Yes	0.92	-1.37	4
P14207	ENSG00000165457	s5334	FOLR2	Yes	Yes	0.888	-0.777	4
P14207	ENSG00000165457	s5335	FOLR2	Yes	Yes	1.212	1.576	4
Q8WTR4	ENSG00000158555	s37599	GDPD5	No	Yes	1.402	3.821	3
Q8WTR4	ENSG00000158555	s37601	GDPD5	No	Yes	1.113	0.656	4
P48165	ENSG00000121634	s5770	GJA8	No	Yes	1.532	5.34	3
P48165	ENSG00000121634	s5771	GJA8	No	Yes	1.302	1.734	4
P29033	ENSG00000165474	s223724	GJB2	Yes	Yes	0.981	-0.499	4
P29033	ENSG00000165474	s5775	GJB2	Yes	Yes	0.939	-0.204	4
O14653	ENSG00000108433	s18383	GOSR2	No	Yes	1.025	0.418	4
O14653	ENSG00000108433	s18385	GOSR2	No	Yes	1.12	0.493	4
P34947	ENSG00000198873	s6087	GRK5	No	Yes	1.031	0.677	4
P34947	ENSG00000198873	s6089	GRK5	No	Yes	1.045	-0.008	4
Q02846	ENSG00000132518	s6381	GUCY2D	Yes	No	0.915	-1.198	4
Q02846	ENSG00000132518	s6383	GUCY2D	Yes	Yes	0.995	-0.124	4
Q9NRZ9	ENSG00000119969	s6505	HELLS	Yes	Yes	1.026	0.349	4
Q9NRZ9	ENSG00000119969	s6506	HELLS	Yes	Yes	0.988	-0.702	4
Q13007	ENSG00000162892	s21673	IL24	Yes	Yes	0.795	-1.322	4
Q13007	ENSG00000162892	s21674	IL24	Yes	Yes	0.873	-0.996	4
Q96A47	ENSG00000159556	s35010	ISL2	Yes	Yes	0.902	-1.249	4
Q96A47	ENSG00000159556	s35011	ISL2	Yes	Yes	1.111	0.528	4
Q9NS61	ENSG00000120049	s26929	KCNIP2	No	Yes	1.09	0.934	4
Q9NS61	ENSG00000120049	s26931	KCNIP2	No	Yes	0.789	-1.598	3
Q9P2E2	ENSG00000117245	s33352	KIF17	Yes	Yes	1.439	3.194	4
Q9P2E2	ENSG00000117245	s33353	KIF17	Yes	Yes	1.052	0.124	4
Q86YD5	ENSG00000179241	s44535	LDLRAD3	Yes	No	1.176	1.658	4
Q86YD5	ENSG00000179241	s44536	LDLRAD3	Yes	No	0.896	-0.083	4
Q5TKA1	ENSG00000183814	s223807	LIN9	Yes	Yes	1.283	2.675	4
Q5TKA1	ENSG00000183814	s50204	LIN9	Yes	Yes	0.867	-0.513	4
Q9NZR2	ENSG00000168702	s28716	LRP1B	No	Yes	0.973	-0.516	4
Q9NZR2	ENSG00000168702	s28717	LRP1B	No	Yes	0.945	-0.607	4
Q38SD2	ENSG00000154237	s36138	LRRK1	Yes	Yes	1.058	1.915	4
Q38SD2	ENSG00000154237	s36139	LRRK1	Yes	Yes	1.264	1.428	4
Q96T76	ENSG00000155229	s34552	MMS19	No	No	1.193	2.306	4
Q96T76	ENSG00000155229	s34553	MMS19	No	No	0.986	0	4
P52298	ENSG00000114503	s22664	NCBP2	No	No	0.959	-0.524	4
P52298	ENSG00000114503	s22666	NCBP2	No	No	0.929	-0.749	4
P51513	ENSG00000139910	s9650	NOVA1	Yes	Yes	1.149	1.152	4
P51513	ENSG00000139910	s9651	NOVA1	Yes	Yes	1.238	1.884	4
P48552	ENSG00000180530	s15701	NRIP1	No	Yes	1.12	2.043	4
P48552	ENSG00000180530	s15703	NRIP1	No	Yes	1.387	3.759	3
Q96CW9	ENSG00000196358	s39206	NTNG2	Yes	No	1.083	1.534	4
Q96CW9	ENSG00000196358	s39208	NTNG2	Yes	Yes	1.27	2.745	4
O95747	ENSG00000172939	s19302	OXSR1	Yes	Yes	0.995	0.481	4
O95747	ENSG00000172939	s19304	OXSR1	Yes	Yes	0.838	-1.39	4
Q9Y5E7	ENSG00000112852	s31967	PCDHB2	Yes	Yes	1.271	2.658	4
Q9Y5E7	ENSG00000112852	s31969	PCDHB2	Yes	Yes	0.963	-0.2	4
P20618	ENSG00000008018	s11345	PSMB1	No	No	1.117	0.842	4
P20618	ENSG00000008018	s11346	PSMB1	No	No	0.898	-1.174	4
Q9H0R6	ENSG00000130348	s30619	QRSL1	Yes	No	1.009	0.155	4
Q9H0R6	ENSG00000130348	s30620	QRSL1	Yes	No	1.017	0.409	4
O94762	ENSG00000108469	s17988	RECQL5	Yes	Yes	1.557	4.603	3
O94762	ENSG00000108469	s17989	RECQL5	Yes	Yes	0.937	-0.785	4
Q9Y6M5	ENSG00000170385	s15330	SLC30A1	Yes	Yes	0.952	-1.017	4
Q9Y6M5	ENSG00000170385	s15331	SLC30A1	Yes	Yes	1.002	0.093	4
Q6J9G0	ENSG00000060140	s30822	STYK1	Yes	Yes	1.224	1.589	4
Q6J9G0	ENSG00000060140	s30824	STYK1	Yes	Yes	1.285	1.744	4
Q9H3S4	ENSG00000196511	s25692	TPK1	Yes	Yes	0.909	-0.373	4
Q9H3S4	ENSG00000196511	s25693	TPK1	Yes	Yes	1.049	0.822	4
P31930	ENSG00000010256	s14699	UQCRC1	No	No	0.847	-1.34	4
P31930	ENSG00000010256	s14700	UQCRC1	No	No	1.014	0.525	4
O75436	ENSG00000122958	s18359	VPS26A	Yes	Yes	1.082	0.603	4
O75436	ENSG00000122958	s18360	VPS26A	Yes	Yes	1.112	0.695	4
Q15928	ENSG00000131127	s15186	ZNF141	Yes	Yes	1.066	0.251	4
Q15928	ENSG00000131127	s15187	ZNF141	Yes	Yes	0.898	-0.661	4
Q8TF68	ENSG00000126746	s46887	ZNF384	Yes	Yes	0.942	-0.457	4
Q8TF68	ENSG00000126746	s46889	ZNF384	Yes	Yes	1.253	2.27	4

## Sheet: 5B.HS-YFP - all siRNAs wt
Dataset S5B - Scores of screened siRNAs in the HS-YFP quenching assay and respective targeted genes - wt-CFTR
Uniprot	Ensembl ID (v. 92)	siRNA ID	HGNC symbol	In the 35 HCS confirmed genes?	WB validated?	Fold Change	Z-score	Replicates	Observations		Numbers (excluding controls)
		s813	Neg1			1	0	8	Negative control		106 siRNAs
		s813 + VX-661	Neg1 + VX-661			1.255	3.305	8	Positive control		53 genes
		s813 + VX-809	Neg1 + VX-809			1.337	3.982	8	Positive control
P13569	ENSG00000001626	s2947	CFTR			0.575	-5.416	8	Transfection control
Q5FVE4	ENSG00000130377	s37710	ACSBG2	Yes	Yes	2.297	17.618	4
Q5FVE4	ENSG00000130377	s37711	ACSBG2	Yes	Yes	2.337	17.964	4
Q9UKP5	ENSG00000049192	s22054	ADAMTS6	Yes	Yes	0.978	-0.156	4
Q9UKP5	ENSG00000049192	s22055	ADAMTS6	Yes	No	0.873	-1.314	4
Q6Q788	ENSG00000110243	s42038	APOA5	No	Yes	1.207	3.158	4
Q6Q788	ENSG00000110243	s42040	APOA5	No	Yes	0.911	-1.313	4
P04114	ENSG00000084674	s1476	APOB	Yes	Yes	0.983	-0.143	4
P04114	ENSG00000084674	s1477	APOB	Yes	Yes	0.977	-0.272	3
P49703	ENSG00000175906	s1559	ARL4D	No	Yes	0.962	-0.488	4
P49703	ENSG00000175906	s1560	ARL4D	No	Yes	1.035	0.438	4
O00192	ENSG00000099889	s1653	ARVCF	Yes	Yes	0.953	-0.689	4
O00192	ENSG00000099889	s1655	ARVCF	Yes	Yes	0.909	-1.45	4
O95817	ENSG00000151929	s18290	BAG3	No	No	1.14	2.104	4
O95817	ENSG00000151929	s18292	BAG3	No	No	1.114	1.702	3
Q9Y4X3	ENSG00000213927	s21302	CCL27	Yes	Yes	0.892	-1.56	2
Q9Y4X3	ENSG00000213927	s21303	CCL27	Yes	Yes	1.222	3.009	4
Q99967	ENSG00000164442	s20281	CITED2	Yes	No	0.879	-1.141	4
Q99967	ENSG00000164442	s223110	CITED2	Yes	Yes	1.042	0.59	4
O14493	ENSG00000189143	s3442	CLDN4	Yes	Yes	0.808	-2.945	3
O14493	ENSG00000189143	s3443	CLDN4	Yes	Yes	0.969	-0.237	4
P34972	ENSG00000188822	s3263	CNR2	No	Yes	1.013	0.291	3
P34972	ENSG00000188822	s3265	CNR2	No	Yes	0.946	-0.914	3
P20908	ENSG00000130635	s3305	COL5A1	Yes	Yes	0.995	-0.111	4
P20908	ENSG00000130635	s3307	COL5A1	Yes	Yes	0.823	-2.499	4
Q66K79	ENSG00000109625	s16224	CPZ	Yes	Yes	1.204	2.811	4
Q66K79	ENSG00000109625	s16226	CPZ	Yes	Yes	1.095	0.889	4
Q92793	ENSG00000005339	s3495	CREBBP	Yes	Yes	1.078	0.828	4
Q92793	ENSG00000005339	s3496	CREBBP	Yes	No	0.838	-2.373	4
Q9NS75	ENSG00000152207	s32685	CYSLTR2	Yes	No	1.019	0.26	4
Q9NS75	ENSG00000152207	s32686	CYSLTR2	Yes	No	1.058	0.768	4
Q9H295	ENSG00000164935	s37577	DCSTAMP	Yes	Yes	0.944	-0.674	4
Q9H295	ENSG00000164935	s37579	DCSTAMP	Yes	No	1.037	0.474	4
P49619	ENSG00000058866	s3917	DGKG	No	Yes	1.106	1.73	4
P49619	ENSG00000058866	s3918	DGKG	No	Yes	1.021	0.215	4
Q9H201	ENSG00000049283	s30053	EPN3	No	Yes	0.815	-2.623	4
Q9H201	ENSG00000049283	s30054	EPN3	No	Yes	1.015	0.168	4
Q96CN4	ENSG00000142459	s41855	EVI5L	Yes	Yes	1.233	3.51	4
Q96CN4	ENSG00000142459	s41856	EVI5L	Yes	Yes	0.994	-0.12	4
P16591	ENSG00000151422	s5109	FER	No	Yes	1.041	0.542	4
P16591	ENSG00000151422	s5110	FER	No	Yes	1.102	1.079	4
P14207	ENSG00000165457	s5334	FOLR2	Yes	Yes	1.013	0.302	4
P14207	ENSG00000165457	s5335	FOLR2	Yes	Yes	1.003	0.155	4
Q8WTR4	ENSG00000158555	s37599	GDPD5	No	Yes	1.087	1.245	4
Q8WTR4	ENSG00000158555	s37601	GDPD5	No	Yes	1.017	0.187	4
P48165	ENSG00000121634	s5770	GJA8	No	Yes	1.051	0.707	4
P48165	ENSG00000121634	s5771	GJA8	No	Yes	1.213	3.245	3
P29033	ENSG00000165474	s223724	GJB2	Yes	Yes	0.92	-1.368	3
P29033	ENSG00000165474	s5775	GJB2	Yes	Yes	0.868	-1.895	4
O14653	ENSG00000108433	s18383	GOSR2	No	Yes	0.931	-0.905	4
O14653	ENSG00000108433	s18385	GOSR2	No	Yes	1.019	0.217	4
P34947	ENSG00000198873	s6087	GRK5	No	Yes	0.988	-0.175	3
P34947	ENSG00000198873	s6089	GRK5	No	Yes	0.914	-0.913	4
Q02846	ENSG00000132518	s6381	GUCY2D	Yes	No	1.084	0.863	4
Q02846	ENSG00000132518	s6383	GUCY2D	Yes	Yes	0.898	-1.072	4
Q9NRZ9	ENSG00000119969	s6505	HELLS	Yes	Yes	0.963	-0.313	4
Q9NRZ9	ENSG00000119969	s6506	HELLS	Yes	Yes	0.943	-0.504	4
Q13007	ENSG00000162892	s21673	IL24	Yes	Yes	0.905	-1.039	3
Q13007	ENSG00000162892	s21674	IL24	Yes	Yes	0.961	-0.508	4
Q96A47	ENSG00000159556	s35010	ISL2	Yes	Yes	0.958	-0.456	4
Q96A47	ENSG00000159556	s35011	ISL2	Yes	Yes	1.028	0.247	4
Q9NS61	ENSG00000120049	s26929	KCNIP2	No	Yes	0.947	-0.773	4
Q9NS61	ENSG00000120049	s26931	KCNIP2	No	Yes	0.943	-0.824	4
Q9P2E2	ENSG00000117245	s33352	KIF17	Yes	Yes	1.057	0.845	4
Q9P2E2	ENSG00000117245	s33353	KIF17	Yes	Yes	1.075	1.043	4
Q86YD5	ENSG00000179241	s44535	LDLRAD3	Yes	No	1.037	0.429	4
Q86YD5	ENSG00000179241	s44536	LDLRAD3	Yes	No	1.025	0.386	4
Q5TKA1	ENSG00000183814	s223807	LIN9	Yes	Yes	1.223	3.102	4
Q5TKA1	ENSG00000183814	s50204	LIN9	Yes	Yes	1.055	0.768	4
Q9NZR2	ENSG00000168702	s28716	LRP1B	No	Yes	0.963	-0.347	4
Q9NZR2	ENSG00000168702	s28717	LRP1B	No	Yes	0.834	-1.712	4
Q38SD2	ENSG00000154237	s36138	LRRK1	Yes	Yes	0.91	-0.892	4
Q38SD2	ENSG00000154237	s36139	LRRK1	Yes	Yes	1.074	1.305	4
Q96T76	ENSG00000155229	s34552	MMS19	No	No	0.897	-1.087	4
Q96T76	ENSG00000155229	s34553	MMS19	No	No	0.912	-1.228	4
P52298	ENSG00000114503	s22664	NCBP2	No	No	0.909	-1.258	4
P52298	ENSG00000114503	s22666	NCBP2	No	No	0.875	-1.352	4
P51513	ENSG00000139910	s9650	NOVA1	Yes	Yes	1.185	2.657	4
P51513	ENSG00000139910	s9651	NOVA1	Yes	Yes	1.141	2.011	4
P48552	ENSG00000180530	s15701	NRIP1	No	Yes	0.919	-0.915	4
P48552	ENSG00000180530	s15703	NRIP1	No	Yes	1.126	1.927	3
Q96CW9	ENSG00000196358	s39206	NTNG2	Yes	No	0.974	-0.309	4
Q96CW9	ENSG00000196358	s39208	NTNG2	Yes	Yes	1.239	3.833	3
O95747	ENSG00000172939	s19302	OXSR1	Yes	Yes	1.007	0.121	4
O95747	ENSG00000172939	s19304	OXSR1	Yes	Yes	1.062	0.697	4
Q9Y5E7	ENSG00000112852	s31967	PCDHB2	Yes	Yes	0.9	-1.398	3
Q9Y5E7	ENSG00000112852	s31969	PCDHB2	Yes	Yes	0.845	-1.631	4
P20618	ENSG00000008018	s11345	PSMB1	No	No	0.927	-1.098	4
P20618	ENSG00000008018	s11346	PSMB1	No	No	0.96	-0.565	4
Q9H0R6	ENSG00000130348	s30619	QRSL1	Yes	No	1.275	4.169	4
Q9H0R6	ENSG00000130348	s30620	QRSL1	Yes	No	0.687	-4.452	4
O94762	ENSG00000108469	s17988	RECQL5	Yes	Yes	1.043	0.339	4
O94762	ENSG00000108469	s17989	RECQL5	Yes	Yes	1.041	0.488	4
Q9Y6M5	ENSG00000170385	s15330	SLC30A1	Yes	Yes	1.076	0.803	4
Q9Y6M5	ENSG00000170385	s15331	SLC30A1	Yes	Yes	0.908	-1.51	4
Q6J9G0	ENSG00000060140	s30822	STYK1	Yes	Yes	1.231	3.435	4
Q6J9G0	ENSG00000060140	s30824	STYK1	Yes	Yes	1.219	3.079	4
Q9H3S4	ENSG00000196511	s25692	TPK1	Yes	Yes	1.009	0.018	4
Q9H3S4	ENSG00000196511	s25693	TPK1	Yes	Yes	1.09	1.249	4
P31930	ENSG00000010256	s14699	UQCRC1	No	No	0.924	-0.878	4
P31930	ENSG00000010256	s14700	UQCRC1	No	No	0.966	-0.569	4
O75436	ENSG00000122958	s18359	VPS26A	Yes	Yes	1.06	0.919	4
O75436	ENSG00000122958	s18360	VPS26A	Yes	Yes	0.96	-0.663	3
Q15928	ENSG00000131127	s15186	ZNF141	Yes	Yes	1.046	0.467	4
Q15928	ENSG00000131127	s15187	ZNF141	Yes	Yes	0.953	-0.476	4
Q8TF68	ENSG00000126746	s46887	ZNF384	Yes	Yes	0.956	-0.605	4
Q8TF68	ENSG00000126746	s46889	ZNF384	Yes	Yes	0.947	-0.647	4

## Sheet: 5C.Activator siRNAs - F508del
Dataset S5C - HS-YFP quenching assay positive hits - p.Phe508del-CFTR
												Numbers
Genes targeted by siRNAs enhancing p.Phe508del-CFTR function												36 siRNAs
												28 genes
Uniprot	Ensembl ID (v. 92)	siRNA ID	HGNC symbol	In the 35 HCS confirmed genes?	WB validated?	Average Fold Change	Average Z-score	Replicates	Gene name	Function
O14493	ENSG00000189143	s3442	CLDN4	Yes	Yes	1.772	10.473	4	claudin 4	Plays a major role in tight junction-specific obliteration of the intercellular space
Q5FVE4	ENSG00000130377	s37710	ACSBG2	Yes	Yes	1.752	5.47	4	acyl-CoA synthetase bubblegum family member 2	Mediates activation of long-chain fatty acids for both synthesis of cellular lipids, and degradation via beta-oxidation. Able to activate long-chain fatty acids. Also able to activate very long-chain fatty acids; however, the relevance of such activity is unclear in vivo. Has increased ability to activate oleic and linoleic acid. May play a role in spermatogenesis
Q6Q788	ENSG00000110243	s42038	APOA5	No	Yes	1.598	4.875	3	apolipoprotein A5	Minor apolipoprotein mainly associated with HDL and to a lesser extent with VLDL. May also be associated with chylomicrons. Important determinant of plasma triglyceride (TG) levels by both being a potent stimulator of apo-CII lipoprotein lipase (LPL) TG hydrolysis and a inhibitor of the hepatic VLDL-TG production rate (without affecting the VLDL-apoB production rate) (By similarity). Activates po…
O94762	ENSG00000108469	s17988	RECQL5	Yes	Yes	1.557	4.603	3	RecQ like helicase 5	Isoform beta is a DNA helicase that plays an important role in DNA replication, transcription and repair. Inhibits elongation of stalled transcripts at DNA damage sites by binding to the RNA polymerase II subunit POLR2A and blocking the TCEA1 binding site. Required for mitotic chromosome separation after cross-over events and cell cycle progress. Required for efficient DNA repair, including repai…
Q8WTR4	ENSG00000158555	s37599	GDPD5	No	Yes	1.402	3.821	3	glycerophosphodiester phosphodiesterase domain containing 5	Promotes neurite formation. Cooperates with PRDX1 to drive postmitotic motor neuron differentiation. The glycerophosphodiester phosphodiesterase activity may be required for its role in neuronal differentiation. May contribute to the osmotic regulation of cellular glycerophosphocholine
P48165	ENSG00000121634	s5770; s5771	GJA8	No	Yes	1.417	3.537	3	gap junction protein alpha 8	One gap junction consists of a cluster of closely packed pairs of transmembrane channels, the connexons, through which materials of low MW diffuse from one cell to a neighboring cell
Q9P2E2	ENSG00000117245	s33352	KIF17	Yes	Yes	1.439	3.194	4	kinesin family member 17	Transports vesicles containing N-methyl-D-aspartate (NMDA) receptor 2B along microtubules
Q66K79	ENSG00000109625	s16224; s16226	CPZ	Yes	Yes	1.312	3.026	4	carboxypeptidase Z	Cleaves substrates with C-terminal arginine residues. Probably modulates the Wnt signaling pathway, by cleaving some undefined protein. May play a role in cleavage during prohormone processing
P48552	ENSG00000180530	s15701; s15703	NRIP1	No	Yes	1.254	2.901	3	nuclear receptor interacting protein 1	Modulates transcriptional activation by steroid receptors such as NR3C1, NR3C2 and ESR1. Also modulates transcriptional repression by nuclear hormone receptors. Positive regulator of the circadian clock gene expression: stimulates transcription of ARNTL/BMAL1, CLOCK and CRY1 by acting as a coactivator for RORA and RORC
P16591	ENSG00000151422	s5109	FER	No	Yes	1.214	2.698	4	FER tyrosine kinase	Tyrosine-protein kinase that acts downstream of cell surface receptors for growth factors and plays a role in the regulation of the actin cytoskeleton, microtubule assembly, lamellipodia formation, cell adhesion, cell migration and chemotaxis. Acts downstream of EGFR, KIT, PDGFRA and PDGFRB. Acts downstream of EGFR to promote activation of NF-kappa-B and cell proliferation. May play a role in the…
Q5TKA1	ENSG00000183814	s223807	LIN9	Yes	Yes	1.283	2.675	4	lin-9 DREAM MuvB core complex component	Acts as a tumor suppressor. Inhibits DNA synthesis. Its ability to inhibit oncogenic transformation is mediated through its association with RB1. Plays a role in the expression of genes required for the G1/S transition
Q9Y5E7	ENSG00000112852	s31967	PCDHB2	Yes	Yes	1.271	2.658	4	protocadherin beta 2	Potential calcium-dependent cell-adhesion protein. May be involved in the establishment and maintenance of specific neuronal connections in the brain
Q96T76	ENSG00000155229	s34552	MMS19	No	No	1.193	2.306	4	MMS19 homolog, cytosolic iron-sulfur assembly component	Key component of the cytosolic iron-sulfur protein assembly (CIA) complex, a multiprotein complex that mediates the incorporation of iron-sulfur cluster into apoproteins specifically involved in DNA metabolism and genomic integrity. In the CIA complex, MMS19 acts as an adapter between early-acting CIA components and a subset of cellular target iron-sulfur proteins such as ERCC2/XPD, FANCJ and RTE…
Q8TF68	ENSG00000126746	s46889	ZNF384	Yes	Yes	1.253	2.27	4	zinc finger protein 384	Transcription factor that binds the consensus DNA sequence [GC]AAAAA. Seems to bind and regulate the promoters of MMP1, MMP3, MMP7 and COL1A1 (By similarity)
P20908	ENSG00000130635	s3305	COL5A1	Yes	Yes	1.076	2.219	4	collagen type V alpha 1 chain	Type V collagen is a member of group I collagen (fibrillar forming collagen). It is a minor connective tissue component of nearly ubiquitous distribution. Type V collagen binds to DNA, heparan sulfate, thrombospondin, heparin, and insulin
Q96CW9	ENSG00000196358	s39206; s39208	NTNG2	Yes	Yes	1.176	2.139	4	netrin G2	Involved in controlling patterning and neuronal circuit formation at the laminar, cellular, subcellular and synaptic levels. Promotes neurite outgrowth of both axons and dendrites
Q9H201	ENSG00000049283	s30053	EPN3	No	Yes	1.282	2.136	4	epsin 3
Q92793	ENSG00000005339	s3496	CREBBP	Yes	No	1.117	2.003	3	CREB binding protein	Acetylates histones, giving a specific tag for transcriptional activation. Also acetylates non-histone proteins, like NCOA3 and FOXO1. Binds specifically to phosphorylated CREB and enhances its transcriptional activity toward cAMP-responsive genes. Acts as a coactivator of ALX1. Acts as a circadian transcriptional coactivator which enhances the activity of the circadian transcriptional activators…
Q96CN4	ENSG00000142459	s41855; s41856	EVI5L	Yes	Yes	1.108	1.718	4	ecotropic viral integration site 5 like	Functions as a GTPase-activating protein (GAP) with a broad specificity
Q38SD2	ENSG00000154237	s36138; s36139	LRRK1	Yes	Yes	1.161	1.671	4	leucine rich repeat kinase 1
Q6J9G0	ENSG00000060140	s30822; s30824	STYK1	Yes	Yes	1.255	1.667	4	serine/threonine/tyrosine kinase 1	Probable tyrosine protein-kinase, which has strong transforming capabilities on a variety of cell lines. When overexpressed, it can also induce tumor cell invasion as well as metastasis in distant organs. May act by activating both MAP kinase and phosphatidylinositol 3'-kinases (PI3K) pathways (By similarity)
Q86YD5	ENSG00000179241	s44535	LDLRAD3	Yes	No	1.176	1.658	4	low density lipoprotein receptor class A domain containing 3	May influence APP processing, resulting in a decrease in sAPP-alpha production and increased amyloidogenic P3 peptide production
P14207	ENSG00000165457	s5335	FOLR2	Yes	Yes	1.212	1.576	4	folate receptor beta	Binds to folate and reduced folic acid derivatives and mediates delivery of 5-methyltetrahydrofolate and folate analogs into the interior of cells. Has high affinity for folate and folic acid analogs at neutral pH. Exposure to slightly acidic pH after receptor endocytosis triggers a conformation change that strongly reduces its affinity for folates and mediates their release
P49619	ENSG00000058866	s3917	DGKG	No	Yes	1.077	1.552	4	diacylglycerol kinase gamma	Reverses the normal flow of glycerolipid biosynthesis by phosphorylating diacylglycerol back to phosphatidic acid
P51513	ENSG00000139910	s9650; s9651	NOVA1	Yes	Yes	1.193	1.518	4	NOVA alternative splicing regulator 1	May regulate RNA splicing or metabolism in a specific subset of developing neurons
Q9H295	ENSG00000164935	s37577	DCSTAMP	Yes	Yes	1.136	1.367	4	dendrocyte expressed seven transmembrane protein	Probable cell surface receptor that plays several roles in cellular fusion, cell differentiation, bone and immune homeostasis. Plays a role in TNFSF11-mediated osteoclastogenesis. Cooperates with OCSTAMP in modulating cell-cell fusion in both osteoclasts and foreign body giant cells (FBGCs). Participates in osteoclast bone resorption. Involved in inducing the expression of tartrate-resistant acid…
Q99967	ENSG00000164442	s223110	CITED2	Yes	Yes	1.138	1.036	4	Cbp/p300 interacting transactivator with Glu/Asp rich carboxy-terminal domain 2	Transcriptional coactivator of the p300/CBP-mediated trancription complex. Acts as a bridge, linking TFAP2 transcription factors and the p300/CBP transcriptional coactivator complex in order to stimulate TFAP2-mediated transcriptional activation. Positively regulates TGF-beta signaling through its association with the SMAD/p300/CBP-mediated transcriptional coactivator complex. Stimulates the pero…
Q9Y4X3	ENSG00000213927	s21303	CCL27	Yes	Yes	1.11	1.027	4	C-C motif chemokine ligand 27	Chemotactic factor that attracts skin-associated memory T-lymphocytes. May play a role in mediating homing of lymphocytes to cutaneous sites. Binds to CCR10

## Sheet: 5D.Inhibitor siRNAs - F508del
Dataset S5D - HS-YFP quenching assay negative hits - p.Phe508del-CFTR
												Numbers
Genes targeted by siRNAs inhibiting p.Phe508del-CFTR function												14 siRNAs
												13 genes
Uniprot	Ensembl ID (v. 92)	siRNA ID	HGNC symbol	In the 35 HCS confirmed genes?	WB validated?	Average Fold Change	Average Z-score	Replicates	Gene name	Function
P49619	ENSG00000058866	s3918	DGKG	No	Yes	0.768	-2.139	4	diacylglycerol kinase gamma	Reverses the normal flow of glycerolipid biosynthesis by phosphorylating diacylglycerol back to phosphatidic acid
Q9UKP5	ENSG00000049192	s22054; s22055	ADAMTS6	Yes	Yes	0.785	-2.136	4	ADAM metallopeptidase with thrombospondin type 1 motif 6
O14493	ENSG00000189143	s3443	CLDN4	Yes	Yes	0.735	-2.104	4	claudin 4	Plays a major role in tight junction-specific obliteration of the intercellular space
Q9NS61	ENSG00000120049	s26931	KCNIP2	No	Yes	0.789	-1.598	3	potassium voltage-gated channel interacting protein 2
Q9NS75	ENSG00000152207	s32685	CYSLTR2	Yes	No	0.829	-1.596	4	cysteinyl leukotriene receptor 2	Receptor for cysteinyl leukotrienes. The response is mediated via a G-protein that activates a phosphatidylinositol- calcium second messenger system. Stimulation by BAY u9773, a partial agonist, induces specific contractions of pulmonary veins and might also have an indirect role in the relaxation of the pulmonary vascular endothelium. The rank order of affinities for the leukotrienes is LTC4 = L…
O95747	ENSG00000172939	s19304	OXSR1	Yes	Yes	0.838	-1.39	4	oxidative stress responsive 1	Regulates downstream kinases in response to environmental stress. May also have a function in regulating the actin cytoskeleton
P16591	ENSG00000151422	s5110	FER	No	Yes	0.92	-1.37	4	FER tyrosine kinase	Tyrosine-protein kinase that acts downstream of cell surface receptors for growth factors and plays a role in the regulation of the actin cytoskeleton, microtubule assembly, lamellipodia formation, cell adhesion, cell migration and chemotaxis. Acts downstream of EGFR, KIT, PDGFRA and PDGFRB. Acts downstream of EGFR to promote activation of NF-kappa-B and cell proliferation. May play a role in the…
P31930	ENSG00000010256	s14699	UQCRC1	No	No	0.847	-1.34	4	ubiquinol-cytochrome c reductase core protein 1	This is a component of the ubiquinol-cytochrome c reductase complex (complex III or cytochrome b-c1 complex), which is part of the mitochondrial respiratory chain. This protein may mediate formation of the complex between cytochromes c and c1
Q13007	ENSG00000162892	s21673	IL24	Yes	Yes	0.795	-1.322	4	interleukin 24	Has antiproliferative properties on melanoma cells and may contribute to terminal cell differentiation
Q96A47	ENSG00000159556	s35010	ISL2	Yes	Yes	0.902	-1.249	4	ISL LIM homeobox 2	Transcriptional factor that defines subclasses of motoneurons that segregate into columns in the spinal cord and select distinct axon pathways
Q02846	ENSG00000132518	s6381	GUCY2D	Yes	No	0.915	-1.198	4	guanylate cyclase 2D, retinal	Probably plays a specific functional role in the rods and/or cones of photoreceptors. It may be the enzyme involved in the resynthesis of cGMP required for recovery of the dark state after phototransduction
P20618	ENSG00000008018	s11346	PSMB1	No	No	0.898	-1.174	4	proteasome subunit beta 1	The proteasome is a multicatalytic proteinase complex which is characterized by its ability to cleave peptides with Arg, Phe, Tyr, Leu, and Glu adjacent to the leaving group at neutral or slightly basic pH. The proteasome has an ATP-dependent proteolytic activity
Q9Y6M5	ENSG00000170385	s15330	SLC30A1	Yes	Yes	0.952	-1.017	4	solute carrier family 30 member 1	May be involved in zinc transport out of the cell

## Sheet: 5E.Activator siRNAs - wt
Dataset S5E - HS-YFP quenching assay positive hits - wt-CFTR
												Numbers
Genes targeted by siRNAs enhancing wt-CFTR function												23 siRNAs
												19 genes
Uniprot	Ensembl ID (v. 92)	siRNA ID	HGNC symbol	In the 35 HCS confirmed genes?	WB validated?	Average Fold Change	Average Z-score	Replicates	Gene name	Function
Q5FVE4	ENSG00000130377	s37710; s37711	ACSBG2	Yes	Yes	2.317	17.791	4	acyl-CoA synthetase bubblegum family member 2	Mediates activation of long-chain fatty acids for both synthesis of cellular lipids, and degradation via beta-oxidation. Able to activate long-chain fatty acids. Also able to activate very long-chain fatty acids; however, the relevance of such activity is unclear in vivo. Has increased ability to activate oleic and linoleic acid. May play a role in spermatogenesis
Q9H0R6	ENSG00000130348	s30619	QRSL1	Yes	No	1.275	4.169	4	glutaminyl-tRNA synthase (glutamine-hydrolyzing)-like 1	Allows the formation of correctly charged Gln-tRNA(Gln) through the transamidation of misacylated Glu-tRNA(Gln) in the mitochondria. The reaction takes place in the presence of glutamine and ATP through an activated gamma-phospho-Glu- tRNA(Gln)
Q96CW9	ENSG00000196358	s39208	NTNG2	Yes	Yes	1.239	3.833	3	netrin G2	Involved in controlling patterning and neuronal circuit formation at the laminar, cellular, subcellular and synaptic levels. Promotes neurite outgrowth of both axons and dendrites
Q96CN4	ENSG00000142459	s41855	EVI5L	Yes	Yes	1.233	3.51	4	ecotropic viral integration site 5 like	Functions as a GTPase-activating protein (GAP) with a broad specificity
Q6J9G0	ENSG00000060140	s30822; s30824	STYK1	Yes	Yes	1.225	3.257	4	serine/threonine/tyrosine kinase 1	Probable tyrosine protein-kinase, which has strong transforming capabilities on a variety of cell lines. When overexpressed, it can also induce tumor cell invasion as well as metastasis in distant organs. May act by activating both MAP kinase and phosphatidylinositol 3'-kinases (PI3K) pathways (By similarity)
P48165	ENSG00000121634	s5771	GJA8	No	Yes	1.213	3.245	3	gap junction protein alpha 8	One gap junction consists of a cluster of closely packed pairs of transmembrane channels, the connexons, through which materials of low MW diffuse from one cell to a neighboring cell
Q6Q788	ENSG00000110243	s42038	APOA5	No	Yes	1.207	3.158	4	apolipoprotein A5	Minor apolipoprotein mainly associated with HDL and to a lesser extent with VLDL. May also be associated with chylomicrons. Important determinant of plasma triglyceride (TG) levels by both being a potent stimulator of apo-CII lipoprotein lipase (LPL) TG hydrolysis and a inhibitor of the hepatic VLDL-TG production rate (without affecting the VLDL-apoB production rate) (By similarity). Activates po…
Q5TKA1	ENSG00000183814	s223807	LIN9	Yes	Yes	1.223	3.102	4	lin-9 DREAM MuvB core complex component	Acts as a tumor suppressor. Inhibits DNA synthesis. Its ability to inhibit oncogenic transformation is mediated through its association with RB1. Plays a role in the expression of genes required for the G1/S transition
Q9Y4X3	ENSG00000213927	s21303	CCL27	Yes	Yes	1.222	3.009	4	C-C motif chemokine ligand 27	Chemotactic factor that attracts skin-associated memory T-lymphocytes. May play a role in mediating homing of lymphocytes to cutaneous sites. Binds to CCR10
Q66K79	ENSG00000109625	s16224	CPZ	Yes	Yes	1.204	2.811	4	carboxypeptidase Z	Cleaves substrates with C-terminal arginine residues. Probably modulates the Wnt signaling pathway, by cleaving some undefined protein. May play a role in cleavage during prohormone processing
P51513	ENSG00000139910	s9650; s9651	NOVA1	Yes	Yes	1.163	2.334	4	NOVA alternative splicing regulator 1	May regulate RNA splicing or metabolism in a specific subset of developing neurons
P48552	ENSG00000180530	s15703	NRIP1	No	Yes	1.126	1.927	3	nuclear receptor interacting protein 1	Modulates transcriptional activation by steroid receptors such as NR3C1, NR3C2 and ESR1. Also modulates transcriptional repression by nuclear hormone receptors. Positive regulator of the circadian clock gene expression: stimulates transcription of ARNTL/BMAL1, CLOCK and CRY1 by acting as a coactivator for RORA and RORC
O95817	ENSG00000151929	s18290; s18292	BAG3	No	No	1.127	1.903	3	BCL2 associated athanogene 3	Inhibits the chaperone activity of HSP70/HSC70 by promoting substrate release. Has anti-apoptotic activity
P49619	ENSG00000058866	s3917	DGKG	No	Yes	1.106	1.73	4	diacylglycerol kinase gamma	Reverses the normal flow of glycerolipid biosynthesis by phosphorylating diacylglycerol back to phosphatidic acid
Q38SD2	ENSG00000154237	s36139	LRRK1	Yes	Yes	1.074	1.305	4	leucine rich repeat kinase 1
Q9H3S4	ENSG00000196511	s25693	TPK1	Yes	Yes	1.09	1.249	4	thiamin pyrophosphokinase 1	Catalyzes the phosphorylation of thiamine to thiamine pyrophosphate. Can also catalyze the phosphorylation of pyrithiamine to pyrithiamine pyrophosphate
Q8WTR4	ENSG00000158555	s37599	GDPD5	No	Yes	1.087	1.245	4	glycerophosphodiester phosphodiesterase domain containing 5	Promotes neurite formation. Cooperates with PRDX1 to drive postmitotic motor neuron differentiation. The glycerophosphodiester phosphodiesterase activity may be required for its role in neuronal differentiation. May contribute to the osmotic regulation of cellular glycerophosphocholine
P16591	ENSG00000151422	s5110	FER	No	Yes	1.102	1.079	4	FER tyrosine kinase	Tyrosine-protein kinase that acts downstream of cell surface receptors for growth factors and plays a role in the regulation of the actin cytoskeleton, microtubule assembly, lamellipodia formation, cell adhesion, cell migration and chemotaxis. Acts downstream of EGFR, KIT, PDGFRA and PDGFRB. Acts downstream of EGFR to promote activation of NF-kappa-B and cell proliferation. May play a role in the…
Q9P2E2	ENSG00000117245	s33353	KIF17	Yes	Yes	1.075	1.043	4	kinesin family member 17	Transports vesicles containing N-methyl-D-aspartate (NMDA) receptor 2B along microtubules

## Sheet: 5F.Inhibitor siRNAs - wt
Dataset S5F - HS-YFP quenching assay negative hits - wt-CFTR
												Numbers
Genes targeted by siRNAs inhibiting wt-CFTR function												23 siRNAs
												19 genes
Uniprot	Ensembl ID (v. 92)	siRNA ID	HGNC symbol	In the 35 HCS confirmed genes?	WB validated?	Average Fold Change	Average Z-score	Replicates	Gene name	Function
Q9H0R6	ENSG00000130348	s30620	QRSL1	Yes	No	0.687	-4.452	4	glutaminyl-tRNA synthase (glutamine-hydrolyzing)-like 1	Allows the formation of correctly charged Gln-tRNA(Gln) through the transamidation of misacylated Glu-tRNA(Gln) in the mitochondria. The reaction takes place in the presence of glutamine and ATP through an activated gamma-phospho-Glu- tRNA(Gln)
O14493	ENSG00000189143	s3442	CLDN4	Yes	Yes	0.808	-2.945	3	claudin 4	Plays a major role in tight junction-specific obliteration of the intercellular space
Q9H201	ENSG00000049283	s30053	EPN3	No	Yes	0.815	-2.623	4	epsin 3
P20908	ENSG00000130635	s3307	COL5A1	Yes	Yes	0.823	-2.499	4	collagen type V alpha 1 chain	Type V collagen is a member of group I collagen (fibrillar forming collagen). It is a minor connective tissue component of nearly ubiquitous distribution. Type V collagen binds to DNA, heparan sulfate, thrombospondin, heparin, and insulin
Q92793	ENSG00000005339	s3496	CREBBP	Yes	No	0.838	-2.373	4	CREB binding protein	Acetylates histones, giving a specific tag for transcriptional activation. Also acetylates non-histone proteins, like NCOA3 and FOXO1. Binds specifically to phosphorylated CREB and enhances its transcriptional activity toward cAMP-responsive genes. Acts as a coactivator of ALX1. Acts as a circadian transcriptional coactivator which enhances the activity of the circadian transcriptional activators…
Q9NZR2	ENSG00000168702	s28717	LRP1B	No	Yes	0.834	-1.712	4	LDL receptor related protein 1B	Potential cell surface proteins that bind and internalize ligands in the process of receptor-mediated endocytosis
P29033	ENSG00000165474	s5775; s223724	GJB2	Yes	Yes	0.894	-1.632	3	gap junction protein beta 2	One gap junction consists of a cluster of closely packed pairs of transmembrane channels, the connexons, through which materials of low MW diffuse from one cell to a neighboring cell
Q9Y4X3	ENSG00000213927	s21302	CCL27	Yes	Yes	0.892	-1.56	2	C-C motif chemokine ligand 27	Chemotactic factor that attracts skin-associated memory T-lymphocytes. May play a role in mediating homing of lymphocytes to cutaneous sites. Binds to CCR10
Q9Y5E7	ENSG00000112852	s31967; s31969	PCDHB2	Yes	Yes	0.872	-1.514	3	protocadherin beta 2	Potential calcium-dependent cell-adhesion protein. May be involved in the establishment and maintenance of specific neuronal connections in the brain
Q9Y6M5	ENSG00000170385	s15331	SLC30A1	Yes	Yes	0.908	-1.51	4	solute carrier family 30 member 1	May be involved in zinc transport out of the cell
O00192	ENSG00000099889	s1655	ARVCF	Yes	Yes	0.909	-1.45	4	ARVCF, delta catenin family member	Involved in protein-protein interactions at adherens junctions
Q9UKP5	ENSG00000049192	s22055	ADAMTS6	Yes	No	0.873	-1.314	4	ADAM metallopeptidase with thrombospondin type 1 motif 6
Q6Q788	ENSG00000110243	s42040	APOA5	No	Yes	0.911	-1.313	4	apolipoprotein A5	Minor apolipoprotein mainly associated with HDL and to a lesser extent with VLDL. May also be associated with chylomicrons. Important determinant of plasma triglyceride (TG) levels by both being a potent stimulator of apo-CII lipoprotein lipase (LPL) TG hydrolysis and a inhibitor of the hepatic VLDL-TG production rate (without affecting the VLDL-apoB production rate) (By similarity). Activates po…
P52298	ENSG00000114503	s22664; s22666	NCBP2	No	No	0.892	-1.305	4	nuclear cap binding protein subunit 2	Component of the cap-binding complex (CBC), which binds co-transcriptionally to the 5' cap of pre-mRNAs and is involved in various processes such as pre-mRNA splicing, translation regulation, nonsense-mediated mRNA decay, RNA-mediated gene silencing (RNAi) by microRNAs (miRNAs) and mRNA export. The CBC complex is involved in mRNA export from the nucleus via its interaction with ALYREF/THOC4/ALY, …
Q96T76	ENSG00000155229	s34552; s34553	MMS19	No	No	0.905	-1.158	4	MMS19 homolog, cytosolic iron-sulfur assembly component	Key component of the cytosolic iron-sulfur protein assembly (CIA) complex, a multiprotein complex that mediates the incorporation of iron-sulfur cluster into apoproteins specifically involved in DNA metabolism and genomic integrity. In the CIA complex, MMS19 acts as an adapter between early-acting CIA components and a subset of cellular target iron-sulfur proteins such as ERCC2/XPD, FANCJ and RTE…
Q99967	ENSG00000164442	s20281	CITED2	Yes	No	0.879	-1.141	4	Cbp/p300 interacting transactivator with Glu/Asp rich carboxy-terminal domain 2	Transcriptional coactivator of the p300/CBP-mediated trancription complex. Acts as a bridge, linking TFAP2 transcription factors and the p300/CBP transcriptional coactivator complex in order to stimulate TFAP2-mediated transcriptional activation. Positively regulates TGF-beta signaling through its association with the SMAD/p300/CBP-mediated transcriptional coactivator complex. Stimulates the pero…
P20618	ENSG00000008018	s11345	PSMB1	No	No	0.927	-1.098	4	proteasome subunit beta 1	The proteasome is a multicatalytic proteinase complex which is characterized by its ability to cleave peptides with Arg, Phe, Tyr, Leu, and Glu adjacent to the leaving group at neutral or slightly basic pH. The proteasome has an ATP-dependent proteolytic activity
Q02846	ENSG00000132518	s6383	GUCY2D	Yes	Yes	0.898	-1.072	4	guanylate cyclase 2D, retinal	Probably plays a specific functional role in the rods and/or cones of photoreceptors. It may be the enzyme involved in the resynthesis of cGMP required for recovery of the dark state after phototransduction
Q13007	ENSG00000162892	s21673	IL24	Yes	Yes	0.905	-1.039	3	interleukin 24	Has antiproliferative properties on melanoma cells and may contribute to terminal cell differentiation

## Sheet: 5G.Activator siRNAs -F508del_wt
Dataset S5G - HS-YFP quenching assay positive hits - p.Phe508del, including wt-CFTR data
Genes targeted by siRNAs enhancing p.Phe508del-CFTR function
siRNAs which produced quenching rate enhancements above +1 Z-score units on cells expressing p.Phe508del-CFTR. For some genes, quenching rate enhancements were observed for 2 distinct siRNAs. The corresponding values for wt-CFTR are also indicated. Values are average of 4 assays for most siRNAs. VX-809 and VX-661 were assayed at 3 and 5 µM, respectively. Activator (Z-score > +1) and inhibitor (Z-…
			siRNA 1					siRNA 2
			siRNA ID	Z-score		Fold Change		siRNA ID	Z-score		Fold Change		Validated in
Uniprot	Ensembl ID (v. 92)	HGNC symbol		p.Phe508del-CFTR	wt-CFTR	p.Phe508del-CFTR	wt-CFTR		p.Phe508del-CFTR	wt-CFTR	p.Phe508del-CFTR	wt-CFTR	HCS	WB
P13569	ENSG00000001626	CFTR	s2947	0.102	-5.416	1	0.58
		Neg1		0	0	1	1
		Neg1 + VX-661		26.18	3.305	4.12	1.25
		Neg1 + VX-809		33.475	3.982	5.04	1.34
Q5FVE4	ENSG00000130377	ACSBG2	s37710	5.47	17.618	1.752	2.297						Yes	Yes
Q6Q788	ENSG00000110243	APOA5	s42038	4.875	3.158	1.598	1.207						No	Yes
Q9Y4X3	ENSG00000213927	CCL27	s21303	1.027	3.009	1.11	1.222						Yes	Yes
Q99967	ENSG00000164442	CITED2	s223110	1.036	0.59	1.138	1.042						Yes	Yes
O14493	ENSG00000189143	CLDN4	s3442	10.473	-2.945	1.772	0.808						Yes	Yes
P20908	ENSG00000130635	COL5A1	s3305	2.219	-0.111	1.076	0.995						Yes	Yes
Q66K79	ENSG00000109625	CPZ	s16224	2.407	2.811	1.297	1.204	s16226	3.645	0.889	1.327	1.095	Yes	Yes
Q92793	ENSG00000005339	CREBBP	s3496	2.003	-2.373	1.117	0.838						Yes	Yes
Q9H295	ENSG00000164935	DCSTAMP	s37577	1.367	-0.674	1.136	0.944						Yes	Yes
P49619	ENSG00000058866	DGKG	s3917	1.552	1.73	1.077	1.106						No	Yes
Q9H201	ENSG00000049283	EPN3	s30053	2.136	-2.623	1.282	0.815						No	Yes
Q96CN4	ENSG00000142459	EVI5L	s41855	1.376	3.51	1.082	1.233	s41856	2.059	-0.12	1.135	0.994	Yes	Yes
P16591	ENSG00000151422	FER	s5109	2.698	0.542	1.214	1.041						No	Yes
P14207	ENSG00000165457	FOLR2	s5335	1.576	0.155	1.212	1.003						Yes	Yes
Q8WTR4	ENSG00000158555	GDPD5	s37599	3.821	1.245	1.402	1.087						No	Yes
P48165	ENSG00000121634	GJA8	s5770	5.34	0.707	1.532	1.051	s5771	1.734	3.245	1.302	1.213	No	Yes
Q9P2E2	ENSG00000117245	KIF17	s33352	3.194	0.845	1.439	1.057						Yes	Yes
Q86YD5	ENSG00000179241	LDLRAD3	s44535	1.658	0.429	1.176	1.037						Yes	No
Q5TKA1	ENSG00000183814	LIN9	s223807	2.675	3.102	1.283	1.223						Yes	Yes
Q38SD2	ENSG00000154237	LRRK1	s36138	1.915	-0.892	1.058	0.91	s36139	1.428	1.305	1.264	1.074	Yes	Yes
Q96T76	ENSG00000155229	MMS19	s34552	2.306	-1.087	1.193	0.897						No	No
P51513	ENSG00000139910	NOVA1	s9650	1.152	2.657	1.149	1.185	s9651	1.884	2.011	1.238	1.141	Yes	Yes
P48552	ENSG00000180530	NRIP1	s15701	2.043	-0.915	1.12	0.919	s15703	3.759	1.927	1.387	1.126	No	Yes
Q96CW9	ENSG00000196358	NTNG2	s39206	1.534	-0.309	1.083	0.974	s39208	2.745	3.833	1.27	1.239	Yes	Yes
Q9Y5E7	ENSG00000112852	PCDHB2	s31967	2.658	-1.398	1.271	0.9						Yes	Yes
O94762	ENSG00000108469	RECQL5	s17988	4.603	0.339	1.557	1.043						Yes	Yes
Q6J9G0	ENSG00000060140	STYK1	s30822	1.589	3.435	1.224	1.231	s30824	1.744	3.079	1.285	1.219	Yes	Yes
Q8TF68	ENSG00000126746	ZNF384	s46889	2.27	-0.647	1.253	0.947						Yes	Yes
