# Supplementary material for: Global functional genomics reveals GRK5 as a cystic fibrosis therapeutic target synergistic with current modulators
Source: iScience. 2025 Feb 1;28(3):111942. doi: 10.1016/j.isci.2025.111942 (PMC11876911; doi:10.1016/j.isci.2025.111942)
Supplement: Data S6. Classification screen scoring of the genes in the secondary siRNA library for their effects at ERQC checkpoints — Quantification for the following CFTR variants: wt, p.Phe508del-4RK-CFTR, p.Phe508del-p.Gly550Glu-CFTR, p.Phe508del-p.Arg1070Trp-CFTR, DD/AA-CFTR. [file mmc7.xlsx]

## Sheet: 6A.All classification scr genes
Dataset S6A - Scores of screened siRNAs and respective targeted genes - classification screen
				wt-CFTR			p.Phe508del-4RK-CFTR-CFTR			p.Phe508del-p.Gly550Glu-CFTR			p.Phe508del-p.Arg1070Trp-CFTR			DD/AA-CFTR
Uniprot	Ensembl ID (v. 92)	siRNA ID	HGNC symbol	Median traffic score	Median PM score	Replicates	Median traffic score	Median PM score	Replicates	Median traffic score	Median PM score	Replicates	Median traffic score	Median PM score	Replicates	Median traffic score	Median PM score	Replicates	Observations		Numbers
P21439	ENSG00000005471	s10421	ABCB4	-3.627	-2.619	2	-0.769	-0.276	3	-0.075	-0.258	3	-1.183	-1.052	3	-0.763	-0.927	3			471 siRNAs (including controls)
P21439	ENSG00000005471	s10422	ABCB4	-1.642	-1.381	3	0.598	-0.417	2	-1.992	-1.96	1	1.028	0.286	3	-0.593	-0.033	3			240 genes (including controls)
Q12979	ENSG00000159842	s876	ABR	1.587	-0.321	2	3.228	1.68	3	1.93	1.229	3	1.63	0.503	3	0.044	-0.027	3
Q12979	ENSG00000159842	s878	ABR	1.331	-1.409	2	0.378	0.261	3	-0.179	-1.121	2	-1.201	-1.325	3	-0.58	-0.453	3			450 siRNAs (excluding controls)
Q8N9L9	ENSG00000177465	s42603	ACOT4	0.981	0.986	2	-0.53	-0.465	3	0.086	-0.425	3	-0.543	-1.072	3	-0.477	-0.594	3			225 genes (excluding controls)
Q8N9L9	ENSG00000177465	s42604	ACOT4	0.023	-1.373	2	-0.083	0.45	3	-0.285	-0.503	3	0.573	-0.451	3	-1.632	-1.853	3
Q5FVE4	ENSG00000130377	s37710	ACSBG2	-2.278	-1.401	2	-1.022	-1.107	2	-0.433	-0.006	3	-1.426	-0.999	3	0.128	1.051	3
Q5FVE4	ENSG00000130377	s37711	ACSBG2	-3.405	-1.885	2	-1.791	-1.228	3	-0.028	0.357	3	-1.323	-2.033	3	0.054	-0.38	3
Q9H981	ENSG00000113812	s41201	ACTR8	-1.826	-0.633	2	-0.225	-0.809	3	-1.048	-1.529	3	-0.611	-1.323	3	-0.793	-0.756	3
Q9H981	ENSG00000113812	s41202	ACTR8	-0.259	-0.04	2	-1.848	-1.075	2	1.409	1.075	3	0.039	-0.973	3	0.273	0.474	3
Q9UKP5	ENSG00000049192	s22054	ADAMTS6	0.5	-0.341	3	-0.593	-1.166	3	-0.373	-0.4	3	-0.403	-0.904	3	-1.135	-1.203	3
Q9UKP5	ENSG00000049192	s22055	ADAMTS6	-0.269	-0.748	2	-1.361	-0.479	3	-0.154	-0.392	3	-0.068	0.327	3	-0.443	-0.133	3
Q96PN6	ENSG00000143199	s230531	ADCY10	1.144	-1.132	3	0.488	0.919	3	-0.912	-1.353	3	-0.12	-0.875	3	-0.683	-1.005	3
Q96PN6	ENSG00000143199	s31569	ADCY10	-0.926	-1.296	2	0.451	0.418	2	-0.158	-0.137	3	-0.422	-1.03	3	-0.378	-0.603	3
P30542	ENSG00000163485	s1085	ADORA1	0.5	-0.165	1	-0.631	-0.885	3	0.227	0.902	3	-0.571	-0.363	3	0.409	0.842	3
P30542	ENSG00000163485	s1087	ADORA1	-1.158	-2.129	2	-0.219	-0.151	2	-1.338	-1.363	3	-1.607	-1.833	3	-0.728	-0.76	3
P31751	ENSG00000105221	s1215	AKT2	-2.451	-2.193	3	-0.437	-1.476	3	0.433	0.019	3	-0.044	0.203	3	1.213	1.305	3
P31751	ENSG00000105221	s1216	AKT2	1.656	-1.692	3	1.413	-0.964	3	1.034	-1.063	3	2.046	-1.979	3	1.506	-0.801	3
Q5XXA6	ENSG00000131620	s30183	ANO1	-0.109	-0.385	12	-0.497	-0.54	12	0.102	-0.203	12	-0.659	-1.026	12	-0.146	-0.244	12	Control
Q5XXA6	ENSG00000131620	s30184	ANO1	1.35	0.235	12	0.233	0.002	12	0.279	0.025	12	0.373	-0.38	12	-0.02	-0.156	12	Control
Q9NW15	ENSG00000160746	s30237	ANO10	-0.326	-0.651	11	0.058	-0.084	12	0.097	0.042	12	-0.297	-0.272	12	-0.242	-0.126	12	Control
Q9NW15	ENSG00000160746	s30238	ANO10	0.204	0.269	12	0.284	-0.263	12	0.13	0.192	12	-0.376	-0.437	12	0.224	0.046	12	Control
Q4KMQ2	ENSG00000177119	s225826	ANO6	-0.777	-1.083	12	-0.11	-0.684	12	-0.167	-0.093	12	-0.694	-0.638	12	0.059	0.037	12	Control
Q4KMQ2	ENSG00000177119	s47041	ANO6	-0.541	-0.302	11	-0.454	-0.283	12	-0.023	0.156	12	-0.878	-0.464	12	-0.042	0.187	12	Control
A1A5B4	ENSG00000185101	s50339	ANO9	-0.601	-0.347	12	-0.2	-0.311	12	0.093	0.339	12	-0.03	-0.281	12	-0.176	0.176	12	Control
A1A5B4	ENSG00000185101	s50340	ANO9	0.249	-0.1	12	-0.506	-0.675	12	-0.178	-0.037	12	-0.815	-0.507	12	-0.642	-0.45	12	Control
Q6Q788	ENSG00000110243	s42038	APOA5	-1.148	-4.137	3	-0.231	-1.013	3	-0.639	-0.454	3	-1.011	-1.71	3	-0.599	-1.055	3
Q6Q788	ENSG00000110243	s42040	APOA5	0.684	-0.667	3	-1.341	-0.501	3	0.34	-0.428	3	-0.526	-1.189	3	0.518	0.234	3
P04114	ENSG00000084674	s1476	APOB	-1.273	-2.64	2	2.61	0.889	3	2.654	0.614	3	1.321	-1.59	3	1.851	0.217	3
P04114	ENSG00000084674	s1477	APOB	-1.481	-1.007	3	-0.907	-1.059	3	-1.031	-1.455	3	-1.073	-1.051	3	-0.492	-0.606	3
P41238	ENSG00000111701	s1479	APOBEC1	-0.775	-0.606	2	0.241	0.251	2	0.187	-0.038	3	-0.53	-1.132	3	-0.597	-0.493	3
P41238	ENSG00000111701	s1480	APOBEC1	1.001	0.578	3	-0.458	-1.112	3	-0.198	-0.929	3	-0.4	-0.613	3	-1.148	-1.346	3
P31941	ENSG00000262156	s47220	APOBEC3A	-0.676	-2.14	3	1.517	1.415	3	1.527	1.537	3	1.558	1.333	3	1.352	1.059	3
P31941	ENSG00000262156	s47221	APOBEC3A	-1.217	-2.797	3	0.938	-0.33	2	0.783	0.335	2	1.341	-0.326	3	0.938	0.224	3
Q92974	ENSG00000116584	s17545	ARHGEF2	-2.583	-3.747	3	0.331	-1.03	3	1.407	0.157	3	0.166	-0.732	3	1.477	1.39	3
Q92974	ENSG00000116584	s17546	ARHGEF2	-2.771	-3.062	2	-1.172	-1.801	3	-0.83	-1.284	3	-1.045	-2.026	3	-1.742	-1.837	3
P49703	ENSG00000175906	s1559	ARL4D	-0.007	-0.79	3	2.748	0.441	3	0.105	-0.596	3	4.2	1.215	3	1.283	0.34	3
P49703	ENSG00000175906	s1560	ARL4D	-0.793	-0.953	2	-0.653	-1.753	3	1.443	0.405	3	-0.941	-1.431	3	-0.482	-0.44	3
O00192	ENSG00000099889	s1653	ARVCF	-1.704	-2.475	3	0.263	0.229	3	-0.518	-0.641	3	0.729	0.389	3	0.126	-0.104	3
O00192	ENSG00000099889	s1655	ARVCF	-0.206	-0.507	3	0.959	1.141	3	-0.593	-0.366	3	-0.039	-0.385	3	1.903	1.263	3
P46597	ENSG00000196433	s1673	ASMT	-1.681	-1.359	2	-1.048	-1.075	3	-0.695	-0.166	3	-1.092	-1.607	3	0.143	-0.258	3
P46597	ENSG00000196433	s224055	ASMT	0.299	-0.961	2	-1.454	-1.296	3	-0.16	0.068	3	-1.775	-1.977	3	0.316	0.568	3
P54709	ENSG00000069849	s1739	ATP1B3	-1.016	-1.712	2	-1.203	-1.794	3	0.436	0.702	3	-1.152	-2.188	3	-1.27	-1.607	3
P54709	ENSG00000069849	s1741	ATP1B3	-2.604	-1.745	2	0.01	-0.054	2	-0.583	0.533	3	0.315	0.096	3	-0.765	0.109	3
P54253	ENSG00000124788	s12489	ATXN1	-1.164	0.059	2	-2.094	-0.747	3	0.573	0.02	3	-0.723	-0.722	3	0.824	1.054	3
P54253	ENSG00000124788	s12490	ATXN1	-1.729	-4.468	3	-0.379	-0.906	3	0.657	0.431	3	0.868	-1.155	3	1.699	0.592	3
O14965	ENSG00000087586	s195	AURKA	-1.586	-2.436	3	-0.602	-0.313	3	0.678	-0.666	3	-1.366	-2.223	3	0.545	0.301	3
O14965	ENSG00000087586	s197	AURKA	-1.393	-0.441	2	-0.682	-0.207	3	-0.699	0.346	3	-1.355	-1.381	3	-0.572	-0.262	3
O95817	ENSG00000151929	s18290	BAG3	2.938	1.656	2	1.426	1.916	3	-0.35	0.199	3	-0.254	0.213	3	0.836	1.148	3
O95817	ENSG00000151929	s18292	BAG3	-0.907	-1.697	2	0.342	-0.302	3	1.3	0.403	3	0.51	-0.121	3	0.58	-0.023	3
Q8NDB2	ENSG00000153064	s30014	BANK1	-0.19	-0.31	2	1.003	0.613	3	0.102	-0.239	3	-0.677	-1.618	3	0.727	0.595	3
Q8NDB2	ENSG00000153064	s30015	BANK1	-2.466	-2.869	3	0.47	0.416	3	2.098	0.758	2	0.83	-0.643	3	-0.469	-0.093	3
Q8N143	ENSG00000161940	s48712	BCL6B	-1.443	-2.388	3	-0.389	-0.421	3	-0.049	-0.742	3	-0.279	-0.043	3	-0.189	-0.206	3
Q8N143	ENSG00000161940	s48713	BCL6B	-1.301	-2.987	3	-0.897	-0.952	3	0.259	-0.624	3	-0.799	-2.147	3	-1.848	-2.057	3
P51451	ENSG00000136573	s1995	BLK	-1.131	-1.385	3	-0.592	0.377	3	-0.152	0.327	3	-0.98	-0.209	3	-0.359	-0.25	3
P51451	ENSG00000136573	s1996	BLK	0.462	0.675	3	1.431	1.498	3	1.389	0.911	3	0.67	0.536	3	0.095	0.171	3
Q16581	ENSG00000171860	s2164	C3AR1	0.882	0.052	2	-0.628	-1.02	2	0.616	-0.272	3	1.022	-0.793	3	0.352	0.064	3
Q16581	ENSG00000171860	s2165	C3AR1	-0.048	-0.364	2	-0.007	-0.136	3	-0.583	-1.163	3	-0.945	-0.121	3	-0.499	-0.239	3
Q13936	ENSG00000151067	s2283	CACNA1C	1.619	-0.376	3	0.243	-0.074	3	-0.258	-0.963	2	0.979	-0.718	3	0.077	0.004	3
Q13936	ENSG00000151067	s2285	CACNA1C	3.613	2.405	3	1.197	0.463	3	-0.087	-0.487	3	1.44	0.22	3	-0.269	-0.964	3
Q92583	ENSG00000102970	s194793	CCL17	0.792	-0.677	2	-0.533	-1.184	3	-0.463	-0.686	3	0.104	-0.244	3	-0.554	-0.559	3
Q92583	ENSG00000102970	s194794	CCL17	-0.831	-0.968	2	-0.516	-0.307	3	0.404	0.666	3	1.085	0.575	3	0.112	0.309	3
Q9Y4X3	ENSG00000213927	s21302	CCL27	-0.951	-2.519	3	-1.017	-1.586	3	-1.344	-1.349	3	-1.047	-1.986	3	-1.33	-1.625	3
Q9Y4X3	ENSG00000213927	s21303	CCL27	5.1	1.808	3	1.258	0.117	3	0.616	-0.283	3	4.277	3.107	3	-0.493	-0.936	3
P51685	ENSG00000179934	s3219	CCR8	-1.157	-0.72	2	-0.316	-0.787	2	1.187	0.483	2	-1.352	-1.75	3	0.061	-0.122	3
P51685	ENSG00000179934	s3220	CCR8	-1.192	-0.699	3	0.281	-0.286	3	0.195	-0.121	3	0.051	-0.718	3	0.161	-0.301	3
P48643	ENSG00000150753	s22728	CCT5	-0.662	-0.33	2	-1.715	-1.752	3	0.321	-0.664	3	-1.742	-2.905	3	-0.818	-0.398	3
P48643	ENSG00000150753	s22729	CCT5	-0.183	-0.106	3	0.381	0.204	3	-0.069	-0.34	3	0.169	-1.031	3	0.167	0.119	3
Q96SF2	ENSG00000198445	s45385	CCT8L2	-1.607	-0.813	2	-0.649	-0.496	2	-0.79	-0.775	3	-1.315	-0.556	3	-1.375	-0.905	3
Q96SF2	ENSG00000198445	s45386	CCT8L2	1.322	1.428	2	-0.06	0.727	3	-0.385	-0.805	2	-1.282	-2.04	3	-0.734	-0.894	3
P19022	ENSG00000170558	s2771	CDH2	0.443	0.18	2	-0.496	-0.523	3	-0.172	-0.357	3	-0.963	-1.372	3	0.05	-0.103	3
P19022	ENSG00000170558	s2772	CDH2	-0.94	-1.296	3	-0.39	0.284	3	1.726	0.409	3	0.567	-0.272	3	0.595	0.787	3
P13569	ENSG00000001626	s2947	CFTR	-0.35	-2.339	10	0.557	-1.37	9	0.389	0.153	8	0.518	-0.081	9	-0.134	-0.53	11	Transfection control
P11229	ENSG00000168539	s3022	CHRM1	-1.941	-0.512	3	0.637	2.041	3	0.348	1.279	2	-1.718	-0.998	3	0.541	0.948	3
P11229	ENSG00000168539	s3024	CHRM1	-1.072	-0.772	2	-0.277	-1.026	3	-0.638	-0.476	3	-1.431	-1.303	3	-1.655	-1.761	3
Q99967	ENSG00000164442	s20281	CITED2	-1.045	-0.726	2	-0.117	0.018	3	0.11	-0.395	3	0.02	-0.276	3	-0.349	-0.507	3
Q99967	ENSG00000164442	s223110	CITED2	-0.202	-0.385	2	0.418	-0.378	3	-0.029	-0.069	3	-0.789	-0.862	3	-1.344	-1.588	3
O14493	ENSG00000189143	s3442	CLDN4	-3.489	-3.655	2	1.198	0.061	3	-0.152	-0.255	3	-1.26	-2.04	3	0.584	0.091	3
O14493	ENSG00000189143	s3443	CLDN4	-1.059	-0.516	2	-0.521	-0.597	3	0.876	0.601	3	-0.716	-0.853	3	-0.159	-0.155	3
P49759	ENSG00000013441	s3162	CLK1	-1.977	-0.977	2	-0.283	-1.815	3	1.363	1.35	3	-0.479	-0.395	3	1.435	1.557	3
P49759	ENSG00000013441	s3163	CLK1	-1.028	-1.263	2	-0.473	-0.639	3	0.286	0.159	3	0.563	0.503	3	-0.155	-0.464	3
Q969H4	ENSG00000142675	s20036	CNKSR1	-1.843	-1.268	3	-1.299	-1.204	3	-0.377	0.214	2	-0.027	0.457	3	-1.061	-1.264	3
Q969H4	ENSG00000142675	s20038	CNKSR1	0.075	-0.549	2	-0.546	-0.02	3	-0.268	-0.068	3	-0.677	-1.072	3	0.685	0.316	3
P34972	ENSG00000188822	s3263	CNR2	-2.673	-3.342	2	-1.675	-1.069	2	0.374	-0.812	3	-1.092	-1.947	3	-1.177	-1.233	3
P34972	ENSG00000188822	s3265	CNR2	1.257	0.693	3	0.439	0.289	3	0.541	0.975	2	1.907	0.67	3	0.956	0.282	3
P20908	ENSG00000130635	s3305	COL5A1	-4.383	-2.545	3	-0.172	-0.601	3	0.152	0.165	3	-1.032	-1.187	3	1.926	0.78	3
P20908	ENSG00000130635	s3307	COL5A1	-0.898	-1.673	2	-1.637	-2.44	3	-0.524	-2.488	3	-2.331	-3.764	3	-0.47	-0.739	3
P53618	ENSG00000129083	s3371	COPB1	0.74	0.565	10	1.56	1.698	12	0.521	0.498	12	0.84	1.382	12	-0.11	-0.148	12	Positive control
P61923	ENSG00000111481	s22428	COPZ1	2.586	1.851	10	1.297	1.696	11	0.735	1.32	12	1.641	2.288	12	0.039	0.208	12	Positive control
Q66K79	ENSG00000109625	s16224	CPZ	-0.151	0.311	2	0.505	1.024	3	-1.433	-1.004	3	-0.87	-0.915	3	-0.653	-0.557	3
Q66K79	ENSG00000109625	s16226	CPZ	1.086	1.122	2	-1.198	-0.295	1	-0.453	-0.151	2	-0.334	-0.779	3	-0.901	-0.843	3
Q92793	ENSG00000005339	s3495	CREBBP	-0.916	-1.724	3	-0.344	-1.668	3	0.738	-0.068	3	0.646	-1.425	3	-0.383	-1.279	3
Q92793	ENSG00000005339	s3496	CREBBP	-0.566	-1.165	2	-1.294	-1.617	2	-0.936	-1.385	2	-0.199	-1.316	3	-0.61	-1.318	3
O43186	ENSG00000105392	s3534	CRX	0.416	0.394	3	-0.064	-0.454	3	0.119	0.319	3	1.481	1.803	3	0.561	0.546	3
O43186	ENSG00000105392	s3536	CRX	-1.058	-1.363	3	0.661	0.409	3	1.5	1.219	3	-0.456	-0.665	3	0.118	0.56	3
O60494	ENSG00000107611	s15559	CUBN	-0.485	-0.585	3	-0.637	-1.102	3	-0.932	-1.644	3	-0.709	-0.692	3	-0.213	-0.108	3
O60494	ENSG00000107611	s15560	CUBN	-2.02	-1.26	3	-0.991	-1.214	3	0.184	-0.622	3	-1.151	-2.133	3	0.735	0.025	3
Q93034	ENSG00000166266	s15587	CUL5	0.605	-2.106	3	1.46	0.563	3	-0.367	0.192	2	1.181	-0.53	3	0.023	-0.405	3
Q93034	ENSG00000166266	s15588	CUL5	1.793	0.504	3	1.219	1.878	3	0.497	0.721	3	1.175	0.477	3	0.563	0.681	3
P11511	ENSG00000137869	s3875	CYP19A1	-0.942	-0.582	2	-0.58	-0.678	3	0.557	0.544	3	-0.715	-0.87	3	-0.454	-0.536	3
P11511	ENSG00000137869	s3877	CYP19A1	-2.934	-3.778	3	-0.066	0.217	3	0.262	0.342	3	-1.607	-0.755	3	-0.447	-0.658	3
Q9NS75	ENSG00000152207	s32685	CYSLTR2	0.472	0.014	2	0.345	-0.85	3	0.333	-0.156	3	0.206	-0.605	3	0.317	0.161	3
Q9NS75	ENSG00000152207	s32686	CYSLTR2	-1.685	-0.84	2	0.137	-0.118	3	0.927	0.759	3	-1.183	-1.776	3	-0.877	-0.834	3
P98082	ENSG00000153071	s3896	DAB2	-0.909	-1.353	5	-0.529	-0.304	6	0.118	-0.064	6	-1.644	-1.121	5	-0.955	-0.919	6
P98082	ENSG00000153071	s3897	DAB2	-0.077	0.765	4	-0.835	-0.986	6	-0.092	0.2	6	-0.629	-0.507	6	-0.328	-0.227	6
Q9NPI6	ENSG00000272886	s31547	DCP1A	1.139	0.247	2	-0.105	1.064	2	-0.632	-0.51	2	0.472	0.763	3	-0.82	-0.846	3
Q9NPI6	ENSG00000272886	s31548	DCP1A	-1.616	-0.642	2	-1.148	-0.139	2	0.327	0.917	3	-1.779	-1.882	3	-0.424	0.437	3
Q9H295	ENSG00000164935	s37577	DCSTAMP	-2.33	-1.376	3	-0.576	-0.705	3	0.222	0.085	3	-0.41	-0.844	3	-1.015	-0.954	3
Q9H295	ENSG00000164935	s37579	DCSTAMP	0.273	-2.866	2	0.917	-1.375	3	1.96	0.205	2	0.709	-1.382	3	-0.01	-1.034	3
Q16832	ENSG00000162733	s9761	DDR2	-2.149	-1.869	2	-0.414	-0.324	3	0.052	-0.183	3	-0.284	-0.062	3	-0.156	-0.528	3
Q16832	ENSG00000162733	s9762	DDR2	-1.471	-1.597	2	-0.433	-0.349	3	-0.047	-0.156	3	-1.873	-1.844	3	-1.601	-1.629	3
P17844	ENSG00000108654	s4007	DDX5	-6.088	-7.278	3	0.407	-1.334	3	0.63	-0.989	3	0.621	-1.898	3	0.05	-1.232	3
P17844	ENSG00000108654	s4009	DDX5	-1.765	-1.239	3	0.057	-0.335	3	1.11	1.06	3	1.622	0.141	3	1.066	-0.268	3
P49619	ENSG00000058866	s3917	DGKG	-1.903	-1.431	2	-0.474	-1.502	3	0.281	0.035	3	-1.248	-2.198	3	0.315	0.272	3
P49619	ENSG00000058866	s3918	DGKG	-0.905	-0.701	2	0.541	-1.231	3	0.881	0.19	3	-1.119	-1.757	3	1.452	0.713	3
Q16854	ENSG00000114956	s4072	DGUOK	-1.486	-1.728	3	-0.781	-1.047	2	-1.85	-1.195	3	-0.245	-0.135	2	-0.409	-0.792	3
Q16854	ENSG00000114956	s4073	DGUOK	-0.532	-0.659	3	0.491	0.619	3	1.179	0.679	3	0.789	1.534	3	-0.167	0.099	3
Q7Z6W7	ENSG00000172404	s45422	DNAJB7	-0.332	-0.247	2	-0.421	-0.554	2	-1.811	-1.752	3	-0.619	-0.622	3	-0.768	-0.528	3
Q7Z6W7	ENSG00000172404	s45423	DNAJB7	0.55	-1.159	3	1.248	0.973	3	1.213	1.472	3	1.972	1.211	3	-0.301	-0.154	3
O75937	ENSG00000126698	s22443	DNAJC8	-0.504	-0.55	2	0.068	1.238	3	0.111	-0.005	3	-0.634	-1.354	3	1.249	0.82	3
O75937	ENSG00000126698	s22444	DNAJC8	-0.313	-0.377	2	-0.817	-0.167	3	-0.46	-0.409	2	-0.044	-0.687	3	-1.458	-1.213	3
Q9H4A9	ENSG00000167261	s34534	DPEP2	-1.918	-1.606	2	-1.335	-1.272	3	0.187	-0.353	3	-0.287	-0.813	3	0.293	0.329	3
Q9H4A9	ENSG00000167261	s34535	DPEP2	1.41	0.054	3	-0.379	-1.276	3	1.208	0.176	3	-0.107	-0.615	3	0.432	0.107	3
P21917	ENSG00000069696	s223440	DRD4	-0.523	-0.567	3	-0.719	-1.289	3	-0.424	-0.55	2	-1.027	-1.066	3	-0.733	-1.15	3
P21917	ENSG00000069696	s4290	DRD4	-2.301	-1.792	2	-1.365	-1.003	3	0.332	1.282	3	-1.154	-0.961	3	1.52	2.044	3
P21918	ENSG00000169676	s4291	DRD5	0.468	0.008	2	-0.219	0.61	3	0.344	0.572	3	0.156	0.12	3	0.452	0.429	3
P21918	ENSG00000169676	s4292	DRD5	-1.588	-2.126	3	-0.375	-0.487	2	0.829	0.503	2	0.12	-0.382	3	1.89	1.262	3
O43781	ENSG00000143479	s16024	DYRK3	2.358	2.669	2	0.949	0.889	3	-0.214	-0.107	3	1.531	1.083	3	0.18	0.811	3
O43781	ENSG00000143479	s16026	DYRK3	-1.088	-0.847	2	-0.46	-0.36	3	0.101	0.224	3	-1.498	-1.972	3	-0.823	-0.686	3
O43432	ENSG00000075151	s16520	EIF4G3	2.423	-0.887	2	0.821	0.161	3	1.179	0.658	2	0.07	-0.762	3	0.059	-0.231	3
O43432	ENSG00000075151	s16521	EIF4G3	-2.001	-1.333	2	-0.259	-0.131	2	-0.004	-0.063	3	-1.201	-0.742	3	-0.08	-0.17	3
Q9BXX0	ENSG00000132205	s38405	EMILIN2	-0.425	-2.642	2	0.078	-1.224	2	-1.193	-1.608	2	-2.1	-2.382	3	-1.797	-2.065	3
Q9BXX0	ENSG00000132205	s38406	EMILIN2	-1.293	-1.31	2	-1.674	-1.147	3	0.394	0.292	3	-0.849	-0.811	3	1.956	1.523	3
Q9H201	ENSG00000049283	s30053	EPN3	-0.717	-1.612	3	-0.724	-0.708	3	-0.542	-0.132	3	0.655	0.445	3	0.685	0.663	3
Q9H201	ENSG00000049283	s30054	EPN3	-1.47	-0.932	3	-1.006	-1.251	3	0.118	-0.481	3	-0.718	-1.333	3	0.004	-0.195	3
Q9UBC2	ENSG00000127527	s33903	EPS15L1	-1.11	-0.977	3	0.076	0.417	3	1.953	1.531	3	-0.597	0.585	3	-0.672	0.269	3
Q9UBC2	ENSG00000127527	s33904	EPS15L1	-0.282	-0.276	2	-0.884	0.54	3	0.606	0.464	3	-0.116	-0.49	3	0.453	0.319	3
P43268	ENSG00000175832	s4861	ETV4	-0.505	-0.651	2	0.118	-0.351	3	1.986	1.529	3	-0.192	-0.415	3	1.384	1.36	3
P43268	ENSG00000175832	s4862	ETV4	-2.711	-2.874	2	-0.749	-0.466	2	-1.382	-1.709	2	-1.948	-1.866	3	-1.08	-1.41	3
Q96CN4	ENSG00000142459	s41855	EVI5L	1.024	1.042	2	0.684	0.939	3	-0.179	0.589	3	-0.534	-0.289	3	0.428	0.602	3
Q96CN4	ENSG00000142459	s41856	EVI5L	-0.183	-0.218	2	-0.167	-1.067	3	2.446	2.438	3	-0.013	-0.129	3	0.259	0.491	3
Q99504	ENSG00000158161	s4911	EYA3	-0.259	-0.421	3	-1.395	-0.902	3	0.54	0.161	3	1.104	0.35	3	0.701	0.35	3
Q99504	ENSG00000158161	s4912	EYA3	-1.678	-1.155	2	-1.733	-1.198	3	0.569	0.067	3	-0.397	-0.583	3	0.446	0.227	3
Q92800	ENSG00000108799	s4913	EZH1	0.89	0.979	2	-0.678	-1.065	2	-0.413	0.047	2	-0.149	-0.418	3	-0.566	-0.323	3
Q92800	ENSG00000108799	s4914	EZH1	-1.646	-2.64	2	-0.202	-0.667	3	-0.439	-0.241	2	-0.51	-0.704	3	0.702	-0.212	3
P12259	ENSG00000198734	s4934	F5	0	-0.682	2	0.322	-0.705	3	1.344	1.362	3	0.763	-0.102	3	1.084	0.942	3
P12259	ENSG00000198734	s4935	F5	-1.301	-0.538	2	-1.96	-1.825	3	0.01	-0.04	3	-0.906	-1.396	3	-0.188	0.292	3
P16591	ENSG00000151422	s5109	FER	0.734	0.576	3	-0.169	-0.275	3	1.111	1.09	3	0.14	-0.878	3	-0.616	-0.101	3
P16591	ENSG00000151422	s5110	FER	-0.328	-0.859	3	-0.452	-0.737	3	-0.3	-0.424	2	0.392	-0.628	3	0.47	0.147	3
Q6ZV73	ENSG00000180263	s31503	FGD6	-1.222	-1.384	3	-2.392	-1.386	3	-1.397	-1.775	3	-1.539	-1.666	3	-0.731	-0.885	3
Q6ZV73	ENSG00000180263	s31504	FGD6	0.259	0.627	3	0.763	0.461	3	2.118	1.925	3	1.654	1.018	3	0.018	-0.191	3
Q08830	ENSG00000104760	s5182	FGL1	-4.036	-5.465	3	0.898	-0.851	2	0.602	-1.002	2	0.442	-2.336	3	1.708	-0.573	3
Q08830	ENSG00000104760	s5184	FGL1	0.433	-0.346	2	0.813	-0.951	3	-0.027	-0.355	3	-0.382	-1.089	3	2.117	1.453	3
Q13643	ENSG00000183386	s5200	FHL3	-1.415	-2.276	2	-0.756	-1.802	1	-0.252	-0.21	2	-0.398	-0.796	3	-0.729	-0.403	3
Q13643	ENSG00000183386	s5201	FHL3	-2.032	-2.637	2	-0.877	-1.428	2	1.382	1.789	2	-0.964	-0.804	3	0.662	0.818	3
P14207	ENSG00000165457	s5334	FOLR2	-0.483	-1.641	3	0.018	-0.151	3	0.204	0.259	3	-1.037	0.028	3	0.233	0.313	3
P14207	ENSG00000165457	s5335	FOLR2	-3.298	-2.062	2	-0.319	-0.791	3	-0.006	0.51	3	-1.489	-2.056	3	0.427	0.068	3
P42685	ENSG00000111816	s5363	FRK	0.747	-1.853	3	0.124	0.213	3	-0.32	-0.413	3	-0.435	-0.545	3	-0.54	-0.309	3
P42685	ENSG00000111816	s5364	FRK	-0.368	-0.232	3	0.001	-0.445	3	0.084	0.478	3	-0.374	-1.591	3	0.231	0.452	3
Q9BTV5	ENSG00000105255	s35701	FSD1	-1.865	-1.891	2	-0.503	-0.018	2	-0.901	-0.328	3	-0.959	-1.486	3	-1.471	-1.342	3
Q9BTV5	ENSG00000105255	s35702	FSD1	1.937	1.434	2	-1.087	-0.795	3	-0.396	-0.266	3	-0.35	-0.198	3	-0.728	-0.81	3
Q01415	ENSG00000156958	s5542	GALK2	-0.631	-2.336	2	-0.569	-0.769	3	-1.116	-1.047	3	-1.484	-2.152	3	-1.235	-1.337	3
Q01415	ENSG00000156958	s5543	GALK2	-1.543	-2.213	3	-0.069	0.215	3	0.587	0.675	3	0.521	-0.431	3	-0.091	-0.265	3
P34059	ENSG00000141012	s5548	GALNS	-0.537	-1.494	2	-0.279	-0.53	2	0.513	-0.422	3	0.578	-0.833	3	0.393	0.019	3
P34059	ENSG00000141012	s5549	GALNS	0.322	0.396	3	1.392	1.372	2	0.157	-0.121	3	0.657	-0.243	3	-0.044	-0.12	3
Q8WTR4	ENSG00000158555	s37599	GDPD5	-1.849	-2.477	3	0.489	-0.024	2	-0.297	0.115	3	0.044	0.082	3	-0.918	-0.91	3
Q8WTR4	ENSG00000158555	s37601	GDPD5	-1.36	-1.717	2	0.165	-0.275	3	1.876	-1.115	3	1.101	-0.083	3	0.536	-0.698	3
P48165	ENSG00000121634	s5770	GJA8	0.413	-0.276	2	-0.971	-1.081	3	-1.229	-1.359	3	-1.415	-1.58	3	-1.586	-1.986	3
P48165	ENSG00000121634	s5771	GJA8	-1.14	-0.733	3	-0.324	-0.505	3	0.137	0.744	3	-0.421	0.296	3	0.156	0.291	3
P29033	ENSG00000165474	s223724	GJB2	-1.269	-1.437	3	-0.442	-1.336	3	-0.395	-1.058	3	-0.959	-1.825	3	-0.687	-0.924	3
P29033	ENSG00000165474	s5775	GJB2	-0.447	-1.646	3	-1.461	-1.495	3	0.611	-0.272	3	-0.431	-1.146	3	0.653	0.548	3
P43220	ENSG00000112164	s5827	GLP1R	-2.692	-3.104	2	-0.924	-0.249	2	-0.121	-0.513	3	-1.296	-1.38	3	-0.575	-0.134	3
P43220	ENSG00000112164	s5828	GLP1R	1.428	-3.812	3	0.21	-0.404	3	1.05	-0.746	3	0.503	-0.847	3	0.114	-0.685	3
P50150	ENSG00000168243	s5909	GNG4	1.356	1.255	3	0.686	-0.148	3	-0.281	-0.285	3	1.415	2.831	3	0.442	0.954	3
P50150	ENSG00000168243	s5910	GNG4	0.372	0.39	3	0.099	0.595	3	1.363	0.655	3	-0.582	0.328	3	2.115	2.051	3
O14653	ENSG00000108433	s18383	GOSR2	-1.605	-0.829	3	-1.21	-0.602	3	1.595	1.814	3	-0.74	-1.081	3	-0.19	-0.128	3
O14653	ENSG00000108433	s18385	GOSR2	-1.416	-0.948	3	0.602	0.853	3	0.864	0.834	3	1.157	0.985	3	-0.975	-0.081	3
Q9UNW8	ENSG00000183484	s26736	GPR132	0.237	-0.24	3	-0.244	-0.989	2	-0.206	-0.168	3	-0.969	-0.951	3	-0.323	-0.142	3
Q9UNW8	ENSG00000183484	s26738	GPR132	0.488	-2.496	3	0.004	-1.184	3	0.821	0.255	3	1.167	-0.489	3	0.409	-0.518	3
Q16538	ENSG00000250510	s26015	GPR162	-2.038	-2.357	2	-0.635	-0.249	3	-1.043	-1.341	3	-1.764	-1.092	3	-0.662	-0.102	3
Q16538	ENSG00000250510	s26016	GPR162	-0.373	-0.568	3	0.865	1.033	3	0.47	0.566	3	-1.004	-1.895	3	0.436	0.354	3
P35626	ENSG00000100077	s1130	GRK3	-0.551	-1.089	2	-0.411	-0.754	3	-0.409	-0.465	3	-0.566	-0.874	3	-0.111	0.046	3
P35626	ENSG00000100077	s1131	GRK3	0.338	-2.015	3	0.505	-0.13	2	-0.01	-0.331	3	0.711	0.282	3	1.014	0.279	3
P34947	ENSG00000198873	s6087	GRK5	-0.794	-0.803	2	0.145	-0.145	3	-0.242	-1.065	3	-0.269	-0.965	3	-1.741	-1.781	3
P34947	ENSG00000198873	s6089	GRK5	2.033	0.397	3	0.94	-0.622	3	-0.554	-0.531	3	0.781	0.452	3	-1.132	-0.931	3
Q02846	ENSG00000132518	s6381	GUCY2D	2.405	1.218	2	0.754	2.44	3	1.349	1.573	3	0.969	0.71	3	0.138	0.066	3
Q02846	ENSG00000132518	s6383	GUCY2D	-2.335	-2.808	2	-1.46	-1.007	3	0.071	0.267	3	-1.323	-2.634	3	-0.129	-0.361	3
Q9H116	ENSG00000125812	s34714	GZF1	-0.772	-1.019	2	-0.354	-0.714	3	0.78	-0.642	3	-0.887	-2.551	3	3	1.648	3
Q9H116	ENSG00000125812	s34715	GZF1	1.193	1.77	2	1.07	0.169	3	0.203	0.627	2	1.995	2.345	3	-0.906	-0.679	3
Q9NRZ9	ENSG00000119969	s6505	HELLS	0.377	1.742	3	-0.483	-0.19	2	0.128	0.811	2	1.012	2.338	3	0.56	0.478	3
Q9NRZ9	ENSG00000119969	s6506	HELLS	-1.264	-0.865	2	-0.153	-0.846	3	-0.128	-0.493	3	-0.982	-1.665	3	0.642	0.78	3
P28358	ENSG00000128710	s223871	HOXD10	-0.753	-2.665	2	-0.459	-1.021	3	0.282	-0.128	3	0.399	-0.746	3	0.513	-0.262	3
P28358	ENSG00000128710	s6858	HOXD10	-0.819	-0.556	3	-0.883	-0.82	3	-0.418	0.272	3	-0.541	-0.842	3	0.014	-0.21	3
Q7LGA3	ENSG00000153936	s18571	HS2ST1	-2.267	-2.544	2	-0.408	-1.084	2	0.124	-0.149	2	0.404	-0.497	3	0.785	0.532	3
Q7LGA3	ENSG00000153936	s230106	HS2ST1	-0.609	-0.638	2	0.636	-0.453	3	0.194	-0.326	3	0.263	-0.247	3	-0.651	-0.581	3
P28566	ENSG00000168830	s7035	HTR1E	-0.23	-0.406	2	0.017	-0.519	3	1.513	1.462	3	-0.179	-0.08	3	-0.487	-0.864	3
P28566	ENSG00000168830	s7036	HTR1E	-0.11	-0.995	2	-1.155	-0.796	3	-1.034	-1.084	3	-1.015	-0.983	3	-0.242	-0.12	3
Q13007	ENSG00000162892	s21673	IL24	-0.02	-1.942	2	0.84	0.712	3	0.445	-0.133	3	0.446	-1.834	3	0.67	0.509	3
Q13007	ENSG00000162892	s21674	IL24	-0.915	-0.561	2	-0.922	-0.501	3	0.398	0.105	3	0.024	-0.769	3	-0.924	-1.059	3
Q9NQS7	ENSG00000149503	s7424	INCENP	-1.176	-1.089	12	-0.58	-0.499	12	-0.214	-0.11	12	-0.668	-0.593	12	0.107	0.215	12	Transfection control
Q96A47	ENSG00000159556	s35010	ISL2	-2.411	-1.011	3	-0.646	-0.876	3	-0.696	-0.745	3	0.745	0.513	3	-0.172	-0.469	3
Q96A47	ENSG00000159556	s35011	ISL2	-1.079	-1.483	2	0.319	-0.615	3	-0.749	-0.892	3	-0.577	-0.501	3	-1.821	-1.87	3
Q9UKX5	ENSG00000137809	s241	ITGA11	-1.224	-0.943	2	-1.083	-1.074	3	-1.277	-0.43	3	-0.236	-0.656	3	-1.083	0.214	3
Q9UKX5	ENSG00000137809	s242	ITGA11	-0.002	0.532	3	0.835	0.362	3	0.827	0.41	3	1.336	0.436	3	-0.967	-1.128	3
Q13572	ENSG00000274958	s223955	ITPK1	1.034	0.506	2	0.734	0.785	3	0.468	0.126	3	-0.089	-1.046	3	-0.542	-0.006	3
Q13572	ENSG00000274958	s7622	ITPK1	0.504	0.329	3	-0.752	-0.735	2	-0.77	-0.501	3	0.362	-0.021	3	-0.794	-0.622	3
Q9Y219	ENSG00000184916	s7643	JAG2	-0.324	0.348	2	-1.218	-0.747	3	0.054	-0.391	3	-0.827	-1.051	3	0.396	0.359	3
Q9Y219	ENSG00000184916	s7644	JAG2	-2.709	-2.545	2	-1.745	-1.063	3	-1.072	-1.383	3	-0.603	-1.37	3	-0.136	-0.313	3
Q9NS61	ENSG00000120049	s26929	KCNIP2	-1.162	-2.113	2	-0.494	-1.314	3	0.411	-0.395	3	-0.523	-2.455	3	0.749	-0.551	3
Q9NS61	ENSG00000120049	s26931	KCNIP2	-1.622	-1.232	2	0.189	-0.234	3	-1.308	-1.234	3	0.004	0.154	3	-1.751	-1.903	3
P57789	ENSG00000100433	s28902	KCNK10	-1.599	-0.312	2	-0.707	-1.495	2	-0.201	-0.239	3	-0.644	-1.27	3	0.099	-0.181	3
P57789	ENSG00000100433	s28904	KCNK10	-0.174	-0.089	3	1.429	1.575	3	-0.311	-0.379	2	2.193	1.307	3	0.283	0.03	3
Q9P2E2	ENSG00000117245	s33352	KIF17	0.986	1.581	3	0.532	-0.182	3	-0.276	-0.247	3	0.828	-0.445	3	0.272	0.535	3
Q9P2E2	ENSG00000117245	s33353	KIF17	-0.513	-0.392	2	-0.412	-0.023	3	-0.644	-0.358	3	-1.237	-0.363	3	-0.737	-1.002	3
Q9UIH9	ENSG00000163884	s26387	KLF15	0.296	-0.152	3	-0.089	-0.527	2	-0.015	0.641	2	1.059	0.482	3	0.838	0.361	3
Q9UIH9	ENSG00000163884	s26388	KLF15	-1.992	-1.539	2	-0.781	-0.543	2	-0.527	-0.231	3	-1.43	-1.526	3	-1.167	-1.404	3
P49862	ENSG00000169035	s11267	KLK7	-1.412	-0.676	2	0.012	-0.051	2	-0.611	-0.219	3	-1.848	-1.126	3	-1.25	-0.865	3
P49862	ENSG00000169035	s11268	KLK7	-0.133	0.061	3	0.154	0.254	3	0.264	-0.34	3	0.519	-0.428	3	0.437	0.226	3
Q16787	ENSG00000053747	s8059	LAMA3	-1.005	-0.899	2	-0.338	-0.867	3	-0.407	-0.476	3	0.172	-0.238	3	0.469	1.032	3
Q16787	ENSG00000053747	s8061	LAMA3	0.5	0.848	2	-0.08	0.544	2	-0.495	-1.121	3	-0.28	-0.47	3	-1.052	-1.214	3
P07942	ENSG00000091136	s8069	LAMB1	-0.393	-2.231	2	-0.203	-1.559	2	-1.547	-1.512	2	-0.475	-0.836	3	-0.436	-1.149	3
P07942	ENSG00000091136	s8070	LAMB1	-0.838	-1.859	2	0.026	-0.526	3	-0.536	-0.775	3	-2.022	-1.865	3	-0.336	-0.103	3
P55268	ENSG00000172037	s8071	LAMB2	-1.548	-0.737	2	0.537	0.627	3	1.089	1.226	2	-0.993	-0.323	3	0.375	0.172	3
P55268	ENSG00000172037	s8073	LAMB2	-1.401	-0.779	3	-1.244	-1.045	3	0.456	1.023	3	-0.835	-1.031	3	0.34	0.105	3
Q86YD5	ENSG00000179241	s44535	LDLRAD3	0.968	1.369	3	0.735	0.695	3	0.866	1.287	3	2.112	3.912	3	-0.3	-0.06	3
Q86YD5	ENSG00000179241	s44536	LDLRAD3	-0.413	-0.488	3	0.358	0.025	3	0.54	0.335	3	-0.579	-0.556	3	-1.086	-1.179	3
O15243	ENSG00000213625	s29371	LEPROT	-3.954	-4.751	3	-1.367	-1.093	3	0.719	0.755	2	-2.162	-2.784	3	-0.471	0.165	3
O15243	ENSG00000213625	s29373	LEPROT	-1.204	-1.492	2	-0.578	-0.974	3	0.181	0.596	3	-0.967	-0.892	3	-0.106	0.204	3
Q5TKA1	ENSG00000183814	s223807	LIN9	-2.216	-1.999	3	0.359	-0.018	3	1.457	2.43	3	0.525	-0.169	3	1.718	1.966	3
Q5TKA1	ENSG00000183814	s50204	LIN9	0.547	1.115	2	0.159	0.52	3	-0.624	-0.714	3	-1.47	-1.625	3	-0.292	-0.426	3
P25791	ENSG00000135363	s224016	LMO2	-0.671	-0.041	2	-1.051	-0.952	3	0.656	0.995	3	-0.404	-0.095	3	-0.468	-0.249	3
P25791	ENSG00000135363	s8230	LMO2	-1.301	-2.44	3	0.581	0.108	3	1.793	0.634	3	1.175	-0.203	3	0.196	-0.115	3
Q8TAP4	ENSG00000048540	s31715	LMO3	0.718	-0.143	3	-0.547	-0.317	3	-0.156	0.172	3	0.208	0.332	3	-0.07	0.233	3
Q8TAP4	ENSG00000048540	s31717	LMO3	-2.695	-1.783	2	-0.204	0.337	3	-0.982	-0.461	3	-1.082	-1.451	3	-1.036	-1.353	3
Q96Q04	ENSG00000142235	s41588	LMTK3	-0.957	-0.843	3	1.089	-0.335	3	0.599	0.456	3	2.644	0.407	3	0.917	1.175	3
Q96Q04	ENSG00000142235	s41589	LMTK3	0.87	0.594	3	0.406	0.635	3	0.522	0.602	3	0.575	1.286	3	-0.594	-0.587	3
Q9NZR2	ENSG00000168702	s28716	LRP1B	-1.786	-1.877	2	-0.821	-0.703	2	0.005	-0.108	3	-0.104	-0.886	3	-1.283	-1.436	3
Q9NZR2	ENSG00000168702	s28717	LRP1B	0.257	-0.049	3	-0.338	-0.415	3	1.5	1.909	3	0.654	-0.011	3	0.031	-0.082	3
Q38SD2	ENSG00000154237	s36138	LRRK1	-0.656	0.151	2	-0.378	-0.795	3	-1.005	-1.213	1	-0.851	-0.557	3	-0.066	-0.239	3
Q38SD2	ENSG00000154237	s36139	LRRK1	-0.706	-1.238	2	0.04	0.057	3	2.223	1.899	3	-0.342	-0.914	3	1.201	0.985	3
P20794	ENSG00000111837	s8469	MAK	-2.089	-2.16	2	-0.156	-0.654	3	-0.879	-0.986	3	-1.454	-1.278	3	-1.029	-1.533	3
P20794	ENSG00000111837	s8470	MAK	-0.219	-2.181	2	-0.34	-0.485	2	0.273	1.069	3	-0.552	-0.838	3	-0.186	-0.475	3
P33032	ENSG00000176136	s8568	MC5R	0.97	0.185	3	-0.591	-0.427	3	-0.27	-0.151	3	0.037	-0.823	3	-1.132	-0.375	3
P33032	ENSG00000176136	s8570	MC5R	-1.271	-2.241	2	-0.344	-0.469	3	0.042	-0.163	3	-1.495	-0.472	3	0.25	0.274	3
Q9Y4C4	ENSG00000147324	s17706	MFHAS1	-2.484	-2.233	2	-0.789	-1.19	2	0.298	-0.557	2	-2.193	-2.419	3	-0.742	-0.901	3
Q9Y4C4	ENSG00000147324	s17707	MFHAS1	-0.379	-0.158	2	-0.213	-1.08	3	-0.263	-0.94	3	-1.373	-1.307	3	0.337	0.047	3
P26572	ENSG00000131446	s8727	MGAT1	1.186	0.46	2	0.361	-0.322	3	0.072	0.129	3	1.358	-0.018	3	-0.726	-0.873	3
P26572	ENSG00000131446	s8728	MGAT1	-0.666	-0.147	2	-0.436	-0.656	3	-0.639	-0.167	3	-0.82	-0.668	3	-1.562	-1.357	3
Q29980	ENSG00000204516	s8774	MICB	-0.196	-0.454	2	0.972	0.749	3	-0.328	-0.176	3	-0.649	-0.801	3	-0.817	-0.807	3
Q29980	ENSG00000204516	s8776	MICB	-2.182	-1.013	2	-0.802	0.116	3	-0.943	-1.057	3	0.251	-0.421	3	-0.487	-0.616	3
Q8N108	ENSG00000198160	s33643	MIER1	-1.47	-1.471	3	-0.784	-0.435	3	-0.711	-0.506	3	-0.511	-0.943	3	0.263	0.329	3
Q8N108	ENSG00000198160	s33645	MIER1	-0.362	-0.265	3	0.813	1.348	3	1.183	1.656	3	0.213	0.853	3	0.851	1.17	3
Q96T76	ENSG00000155229	s34552	MMS19	1.245	-0.627	3	-1.171	-1.973	3	0.19	0.082	3	-0.583	-0.831	3	0.34	-0.209	3
Q96T76	ENSG00000155229	s34553	MMS19	0.439	1.367	2	0.451	-0.536	2	-0.16	0.285	2	-1.036	-1.203	3	-2.16	-2.259	3
Q86TA1	ENSG00000120162	s36400	MOB3B	1.345	0.084	2	1.593	2.457	2	0.648	0.495	3	1.505	2.001	3	1.138	0.522	3
Q86TA1	ENSG00000120162	s36401	MOB3B	-0.925	-0.907	3	0.313	-0.095	3	0.666	0.167	3	0.137	-0.711	3	0.539	0.616	3
P25325	ENSG00000128309	s194616	MPST	1.271	-0.542	3	-0.345	-1.278	3	1.471	1.014	3	-0.351	-0.545	3	-0.239	-1.493	3
P25325	ENSG00000128309	s8949	MPST	-0.085	-3.805	2	2.904	0.724	3	3.769	0.08	2	2.551	-1.491	3	1.664	-0.366	3
Q7Z406	ENSG00000105357	s36321	MYH14	0.158	0.859	3	0.299	0.265	3	0.136	0.083	3	-0.203	0.246	3	0.503	0.675	3
Q7Z406	ENSG00000105357	s36323	MYH14	0.72	1.998	3	2.218	1.879	3	1.225	-0.165	3	0.171	-0.101	3	-0.705	-0.621	3
Q9UQQ1	ENSG00000168060	s19439	NAALADL1	0.266	-1.435	2	-0.151	-1.311	3	-0.222	-0.177	3	0.332	-0.217	3	0.054	-0.238	3
Q9UQQ1	ENSG00000168060	s223063	NAALADL1	0.728	-2.718	2	0.415	-0.35	3	-0.545	-0.425	3	0.677	-0.411	3	1.629	1.502	3
P52298	ENSG00000114503	s22664	NCBP2	-1.67	-2.728	2	-0.267	-0.195	2	-1.247	-1.228	3	-0.899	-1.493	3	0.048	-0.207	3
P52298	ENSG00000114503	s22666	NCBP2	-1.156	-0.332	2	-0.768	-0.586	3	-0.617	-0.533	3	-1.136	-0.46	3	-0.77	-0.772	3
O95178	ENSG00000090266	s224101	NDUFB2	-1.348	-1.062	2	0.432	-0.233	3	-0.08	-0.731	3	0.291	-1.678	3	1.499	1.129	3
O95178	ENSG00000090266	s532	NDUFB2	-0.642	0.338	2	0.123	-0.806	3	1.052	0.873	3	-0.333	-0.627	3	-0.07	0.135	3
		s813	Neg1	-0.1	0	12	-0.063	-0.083	12	-0.087	-0.074	12	-0.12	-0.114	12	0.017	0.051	12	Negative control
		s813 + VX-809	Neg1 + VX-809	#N/A	#N/A	#N/A	#N/A	#N/A	#N/A	#N/A	#N/A	#N/A	#N/A	#N/A	#N/A	#N/A	#N/A	#N/A	Positive control
		s814	Neg2	-0.158	-0.196	6	-0.408	-0.276	6	0.262	0.266	6	-0.774	-0.459	6	-0.496	-0.3	6	Negative control
		s444246	Neg9	-0.511	-0.727	6	-0.46	-0.516	6	0.013	-0.099	6	-0.62	-1.124	6	-0.047	-0.156	6	Negative control
P51513	ENSG00000139910	s9650	NOVA1	-0.576	0.096	2	0.448	-0.282	2	0.487	0.532	2	0.433	-0.7	3	0.034	-0.029	3
P51513	ENSG00000139910	s9651	NOVA1	0.237	-0.759	2	1.137	0.509	3	-0.268	1.055	3	-0.62	-0.118	3	1.02	0.774	3
Q9Y466	ENSG00000112333	s14200	NR2E1	0.285	0.456	2	-1.187	-1.068	2	-0.927	-0.531	3	-2.086	-2.28	3	-1.294	-0.794	3
Q9Y466	ENSG00000112333	s14201	NR2E1	0.141	-0.098	2	0.039	0.272	3	0.088	-0.385	3	-0.72	-1.309	3	0.179	0.073	3
O43847	ENSG00000078618	s9717	NRD1	-1.014	-1.021	3	-0.926	-0.994	3	1.41	0.253	3	-0.336	-0.423	3	0.436	0.512	3
O43847	ENSG00000078618	s9719	NRD1	-1.366	-1.3	3	-0.767	-0.635	3	1.481	1.433	3	-0.483	-0.425	3	0.01	0.073	3
P48552	ENSG00000180530	s15701	NRIP1	-1.48	-2.982	2	0.364	-0.566	3	-0.355	-0.391	3	0.612	0.629	3	-0.462	-0.228	3
P48552	ENSG00000180530	s15703	NRIP1	0.801	0.269	3	0.03	-0.312	3	-0.198	-0.627	3	1.143	-0.26	3	0.107	-0.02	3
Q96CW9	ENSG00000196358	s39206	NTNG2	-3.707	-6.298	2	-0.953	-1.477	2	1.21	-0.387	3	-0.184	-2.61	3	1.309	-0.396	3
Q96CW9	ENSG00000196358	s39208	NTNG2	1.122	1.644	3	0.425	0.858	3	0.552	1.266	2	1.986	2.152	3	0.554	1.594	3
O95747	ENSG00000172939	s19302	OXSR1	-1.835	-1.891	3	-0.927	-1.297	3	2.07	1.471	2	0.299	-0.457	3	0.943	0.248	3
O95747	ENSG00000172939	s19304	OXSR1	0.783	-0.518	3	1.583	0.36	3	1.323	1.044	3	0.563	-0.498	3	-0.095	0.196	3
Q9H361	ENSG00000151846	s9985	PABPC3	-1.761	-1.026	2	0.264	0.516	3	0.555	1.287	3	-1.947	0.173	3	0.987	1.252	3
Q9H361	ENSG00000151846	s9986	PABPC3	-1.727	-2.688	3	1.083	-0.814	3	0.92	-0.315	2	0.699	-1.379	3	0.593	0.062	3
Q99487	ENSG00000158006	s10004	PAFAH2	-1.265	-2.465	2	-0.049	-0.849	3	-0.255	-0.712	3	-0.409	-1.622	3	0.866	-0.01	3
Q99487	ENSG00000158006	s10006	PAFAH2	-1.227	-1.204	2	-0.074	-0.04	2	-0.208	-1.245	3	-1.315	-2.233	3	-1.418	-1.818	3
Q9NQU5	ENSG00000137843	s32405	PAK6	-1.305	-0.311	3	-0.951	-1.174	3	-1.282	-1.617	3	-0.691	-0.765	3	-0.167	-0.156	3
Q9NQU5	ENSG00000137843	s32406	PAK6	-4.025	-4.312	3	1.48	0.087	2	1.335	0.091	3	0.541	-1.196	3	0.35	0.203	3
Q9NRJ5	ENSG00000218823	s32354	PAPOLB	-0.813	-0.543	2	-1.865	-1.686	2	0.684	0.494	3	-0.211	0.035	3	1.086	0.893	3
Q9NRJ5	ENSG00000218823	s32355	PAPOLB	-0.532	-0.553	2	-1.003	-0.127	3	0.085	0.212	3	-0.153	-1.257	3	0.171	-0.217	3
Q8TEW0	ENSG00000148498	s32126	PARD3	0.493	-0.615	2	-0.404	-1.231	3	0.245	-0.14	3	2.154	1.5	3	0.323	0.075	3
Q8TEW0	ENSG00000148498	s32127	PARD3	-0.894	-1.183	2	-0.233	-0.319	2	-0.059	-0.473	3	-1.226	-1.679	3	0.2	-0.162	3
Q86W56	ENSG00000227345	s16157	PARG	-0.051	0.407	3	0.7	0.48	3	0.632	1.348	3	0.94	0.876	3	0.914	1.473	3
Q86W56	ENSG00000227345	s16158	PARG	0.785	0.778	3	-0.254	0.265	3	0.491	0.461	3	0.518	0.02	3	0.882	0.648	3
O14917	ENSG00000118946	s26055	PCDH17	-0.659	-1.085	2	-0.468	-0.708	3	-0.582	0.089	3	-1.158	-2.456	3	0.668	0.704	3
O14917	ENSG00000118946	s26056	PCDH17	-1.535	-0.83	2	-1.099	-0.318	3	-1.764	-2.186	3	-1.435	-1.779	3	-1.886	-2.064	3
Q8TAB3	ENSG00000165194	s33226	PCDH19	0.031	0.739	2	-0.533	-0.448	3	-0.786	-0.857	3	-0.695	-0.611	3	-1.255	-1.541	3
Q8TAB3	ENSG00000165194	s33228	PCDH19	1.757	-0.944	2	1.416	-0.297	3	0.043	-0.743	3	-0.058	-1.299	3	-1.087	-1.574	3
Q9Y5E7	ENSG00000112852	s31967	PCDHB2	0.397	0.051	3	0.276	-0.064	2	0.5	0.32	3	0.408	-0.348	3	-0.829	-0.669	3
Q9Y5E7	ENSG00000112852	s31969	PCDHB2	-3.995	-3.762	2	1.812	-1.334	3	0.831	-1.551	3	0.371	-1.597	3	1.199	0.248	3
Q9UN66	ENSG00000120322	s31952	PCDHB8	#N/A	#N/A	2	#N/A	#N/A	3	#N/A	#N/A	3	#N/A	#N/A	3	#N/A	#N/A	3
Q9UN66	ENSG00000120322	s31953	PCDHB8	-2.068	-1.777	2	-1.037	-1.047	3	-1.399	-1.452	3	-2.066	-2.176	3	-1.053	-1.096	3
P29120	ENSG00000175426	s10147	PCSK1	-1.157	-1.238	2	-1.445	-0.579	2	-1.786	-1.306	3	-1.456	-1.128	3	-0.396	-0.487	3
P29120	ENSG00000175426	s10149	PCSK1	-2.461	-3.649	2	0.142	-0.731	3	1.853	1.172	3	0.176	-1.578	3	0.301	0.024	3
O60658	ENSG00000073417	s10219	PDE8A	0.062	-0.44	2	-0.995	0.556	3	-0.436	-0.384	3	0.658	0.781	3	-0.324	-0.474	3
O60658	ENSG00000073417	s10221	PDE8A	-0.431	-0.065	2	-1.601	-0.267	3	-0.115	0.763	3	-1.607	-1.924	3	1.617	1.561	3
Q16816	ENSG00000164776	s10448	PHKG1	-0.357	-0.478	2	-0.5	-0.05	3	-0.465	-0.92	3	-1.431	-1.66	3	-0.812	-0.793	3
Q16816	ENSG00000164776	s10449	PHKG1	-0.905	-0.441	3	-0.236	-1.004	1	3.523	1.723	1	0.452	-1.479	3	1.435	1.428	3
Q8WYR1	ENSG00000141506	s24028	PIK3R5	0.823	-0.148	3	-0.113	-0.117	3	0.668	0.492	3	0.561	0.362	3	-0.006	-0.328	3
Q8WYR1	ENSG00000141506	s24029	PIK3R5	1.388	0.006	3	0.251	-0.838	2	0.046	-0.303	2	-1.078	-1.202	3	0.641	-0.212	3
Q99640	ENSG00000127564	s194985	PKMYT1	-0.93	-3.054	3	-0.236	-1.157	3	-0.586	-1.17	2	0.24	-1.033	3	2.561	1.987	3
Q99640	ENSG00000127564	s194986	PKMYT1	-0.304	-1.057	2	-0.661	-1.002	3	0.179	-0.227	3	-1.453	-1.15	3	-0.768	-1.379	3
Q9BZM1	ENSG00000123739	s224884	PLA2G12A	-0.821	-1.294	2	-0.481	-2.015	3	2.028	0.491	3	-1.462	-2.957	3	1.252	0.837	3
Q9BZM1	ENSG00000123739	s37675	PLA2G12A	1.157	0.987	2	22.943	36.54	2	-0.674	-0.665	3	0.769	-0.121	3	-1.011	-1.029	3
Q86YW0	ENSG00000139151	s40168	PLCZ1	1.061	-0.324	2	0.954	1.244	3	-1.379	-1.313	3	0.308	0.429	3	-0.769	-0.83	3
Q86YW0	ENSG00000139151	s40169	PLCZ1	0.907	0.306	2	-1.382	-0.914	3	-0.495	-0.911	3	-0.844	-0.122	3	-0.028	-0.052	3
Q9NYY3	ENSG00000145632	s64	PLK2	-1.079	-1.122	2	-0.191	-0.949	2	-1.003	-1.432	3	-0.809	-1.618	3	-0.356	-0.585	3
Q9NYY3	ENSG00000145632	s65	PLK2	1.644	0.634	2	-0.432	-0.485	3	-0.689	-1.221	3	-0.054	-0.375	3	-0.926	-1.433	3
P02689	ENSG00000147588	s10722	PMP2	1.777	0.178	3	-0.74	0.256	3	1.405	1.398	3	-0.066	-0.589	3	0.01	0.254	3
P02689	ENSG00000147588	s10724	PMP2	-0.571	-0.293	2	-0.412	-0.59	3	0.292	0.821	2	0.648	-0.072	3	-0.196	0.11	3
Q9UD71	ENSG00000131771	s38572	PPP1R1B	-2.221	-3.048	2	0.296	0.273	3	-0.301	-0.699	2	-2.264	-1.737	3	-0.711	-0.89	3
Q9UD71	ENSG00000131771	s38573	PPP1R1B	1.285	0.699	3	0.575	-0.032	3	1.293	1.042	3	0.823	-0.49	3	-0.012	0.078	3
O95685	ENSG00000132825	s10948	PPP1R3D	-1.239	-0.634	3	-1.059	-0.857	3	-0.223	-0.035	3	-0.56	-0.581	3	-0.816	-0.407	3
O95685	ENSG00000132825	s10949	PPP1R3D	-0.108	-2.956	2	0.694	-0.06	3	-0.651	-1.501	2	0.947	-1.107	3	1.627	0.09	3
Q96MT3	ENSG00000139174	s44611	PRICKLE1	-0.525	-0.289	2	-0.694	-1.959	2	-1.227	-1.888	3	-1.601	-2.694	3	-0.607	-0.796	3
Q96MT3	ENSG00000139174	s44613	PRICKLE1	0.3	0.052	2	-1.733	-1.174	3	1.902	1.103	3	0.119	-0.832	3	1.865	1.311	3
P56730	ENSG00000164099	s16124	PRSS12	-0.694	-0.186	2	-0.574	-0.401	2	-0.946	-0.561	3	-1.283	-0.97	3	0	0.231	3
P56730	ENSG00000164099	s16125	PRSS12	-0.131	-1.484	3	0.525	-0.648	3	0.485	0.112	3	1.598	-0.045	3	0.432	0.417	3
P60900	ENSG00000100902	s626	PSMA6	-3.643	-4.829	2	-1.192	-1.013	3	-0.249	-0.443	3	-1.433	-1.388	3	-0.766	-0.62	3
P60900	ENSG00000100902	s627	PSMA6	-3.747	-4.558	3	1.1	0.193	3	0.312	-0.494	3	-1.216	-0.633	3	0.618	1.056	3
P20618	ENSG00000008018	s11345	PSMB1	-1.957	-2.633	3	-1.53	-1.096	3	0.614	0.917	3	0.515	-0.698	3	0.084	-0.272	3
P20618	ENSG00000008018	s11346	PSMB1	-1.635	-2.314	2	-0.255	0.104	2	-0.035	0.266	2	-2.052	-1.892	3	-0.305	-0.456	3
Q96BW5	ENSG00000165983	s17799	PTER	-0.334	-0.923	2	-0.018	-0.197	3	0.279	0.229	3	-0.153	-0.612	3	-0.023	-0.191	3
Q96BW5	ENSG00000165983	s17800	PTER	-0.88	-0.708	2	-0.944	-1.108	3	-0.486	-0.28	3	-1.886	-1.105	3	-1.076	-0.715	3
P35408	ENSG00000171522	s11454	PTGER4	-0.397	0.458	3	0.056	0.263	2	-1.349	-0.327	3	-1.085	-0.606	2	-0.452	-0.059	3
P35408	ENSG00000171522	s60395	PTGER4	-0.009	-0.354	3	0.64	0.516	2	1.884	1.976	3	-1.986	-1.177	2	0.143	0.474	3
Q86YD1	ENSG00000104960	s28748	PTOV1	0.59	0.005	2	-0.655	0.367	3	-1.009	-0.91	3	0.485	0.323	3	-0.608	-0.92	3
Q86YD1	ENSG00000104960	s28750	PTOV1	-1.446	-1.891	2	0.181	-0.714	2	0.11	-0.212	3	0.435	-0.946	3	-0.798	-0.628	3
Q12913	ENSG00000149177	s230208	PTPRJ	-1.581	-0.87	2	-2.415	-1.63	2	0.689	0.371	3	-0.872	-1.084	3	1.346	1.3	3
Q12913	ENSG00000149177	s230209	PTPRJ	-1.349	-2.031	3	0.024	-0.959	3	1.527	0.969	3	0.707	-1.001	3	0.178	-0.163	3
Q9H0R6	ENSG00000130348	s30619	QRSL1	0.486	-1.493	3	-0.716	-0.914	3	1.504	0.121	3	0.358	0.047	3	-0.301	-0.354	3
Q9H0R6	ENSG00000130348	s30620	QRSL1	-2.194	-2.317	2	-0.872	-0.677	2	-0.112	-0.666	3	-1.021	-1.088	3	0.512	-0.1	3
P61018	ENSG00000167578	s28800	RAB4B	-0.129	-0.56	2	-1.722	-1.488	3	-1.329	-1.009	3	-1.221	-2.069	3	-1.847	-1.249	3
P61018	ENSG00000167578	s28802	RAB4B	1.348	-1.137	3	0.257	-2.316	3	3.267	0.19	3	-0.199	-1.446	3	1.417	0.16	3
Q96S59	ENSG00000010017	s19529	RANBP9	0.369	-0.047	3	-0.845	-0.8	2	0.87	0.224	2	-0.412	-0.309	3	0.616	0.448	3
Q96S59	ENSG00000010017	s19530	RANBP9	-2.627	-1.764	3	-0.467	-0.563	2	0.398	0.978	3	-1.145	0.335	3	-1.331	-1.116	3
P06400	ENSG00000139687	s523	RB1	-0.538	-2.016	3	-0.378	-1.292	2	-0.108	-0.002	3	-0.798	-1.139	3	1.855	1.999	3
P06400	ENSG00000139687	s524	RB1	-0.702	-0.362	2	-0.471	-0.624	3	-0.634	-1.147	3	-0.997	-1.077	3	-0.56	-0.769	3
O94762	ENSG00000108469	s17988	RECQL5	-0.326	-0.315	2	1.306	0.685	3	0.012	-0.184	3	0.19	0.005	3	-0.118	-0.057	3
O94762	ENSG00000108469	s17989	RECQL5	-0.483	-2.148	2	-0.452	-0.975	3	-1.317	-2.046	3	-0.548	-2.38	3	1.428	1.07	3
Q04206	ENSG00000173039	s11914	RELA	-0.026	1.017	5	-0.626	-0.52	5	0.688	0.404	6	-0.8	-0.459	6	-0.884	-0.915	6
Q04206	ENSG00000173039	s224527	RELA	-1.094	-1.131	4	-0.228	0.269	6	0.476	0.599	6	-0.779	-1.145	5	0.258	0.007	6
P18577	ENSG00000188672	s12015	RHCE	2.866	-0.136	2	-0.515	-0.126	3	-0.825	-1.199	3	-1.575	-0.915	3	-2.032	-2.195	3
P18577	ENSG00000188672	s224534	RHCE	-0.766	-1.27	2	-0.157	-0.472	3	1.046	0.664	3	-0.588	-1.515	3	0.026	-0.182	3
P12724	ENSG00000169397	s12055	RNASE3	-0.103	-1.158	3	-0.471	-1.921	3	0.312	-0.122	3	-1.103	-2.644	3	0.374	-0.124	3
P12724	ENSG00000169397	s12056	RNASE3	0.899	0.368	3	-0.71	-0.57	3	1.013	0.362	3	0.667	0.014	3	-0.61	-1.073	3
Q9HB40	ENSG00000121064	s34004	SCPEP1	-0.79	-0.924	3	8.994	10.654	2	-0.361	-0.452	3	-0.679	-0.385	3	0.402	0.365	2
Q9HB40	ENSG00000121064	s34005	SCPEP1	0.466	0.679	3	0.128	1.04	3	-0.952	-0.678	3	0.542	-0.041	3	0.29	0.237	3
		s229174	Scrambled	0.221	0.284	12	0.462	0.421	12	0.163	0.278	12	0.366	0.063	12	-0.077	-0.067	12	Negative control
Q15437	ENSG00000101310	s20535	SEC23B	-0.784	-0.377	10	-0.387	-0.611	12	-0.305	-0.323	11	-1.313	-1.273	12	0.428	0.061	12	Positive control
P16581	ENSG00000007908	s12677	SELE	-0.903	-1.218	2	-0.27	-0.1	3	0.366	-0.031	3	-1.488	-1.253	3	-0.435	-0.482	3
P16581	ENSG00000007908	s12679	SELE	0.71	-0.407	2	-0.524	0.138	3	-0.008	0.116	3	-1.487	-1.896	3	0.336	-0.302	3
Q9H3T3	ENSG00000167680	s20586	SEMA6B	-0.542	-0.405	2	-0.843	0.198	3	1.382	1.347	3	0.209	0.092	3	-0.84	-0.653	3
Q9H3T3	ENSG00000167680	s20588	SEMA6B	-0.241	-1.189	3	0.019	-0.782	3	0.15	-0.036	3	-0.15	-0.963	3	0.146	-0.124	3
Q9BX95	ENSG00000126821	s37587	SGPP1	-0.379	-1.414	2	-1.594	-2.429	1	2.347	0.502	3	0.001	-0.688	3	-0.889	-0.913	3
Q9BX95	ENSG00000126821	s37588	SGPP1	-0.67	0.247	3	-0.61	0.485	3	1.031	1.075	3	-0.663	-0.929	3	-0.99	-0.952	3
Q96FS4	ENSG00000213445	s12871	SIPA1	-0.73	-0.81	3	0.156	-0.194	2	0.522	-0.743	3	0.246	0.151	3	-0.447	-0.484	3
Q96FS4	ENSG00000213445	s12873	SIPA1	-0.195	-0.17	3	0.014	-0.039	3	1.004	0.731	3	-0.383	-0.898	3	0.075	0.477	3
Q9UIU6	ENSG00000100625	s224246	SIX4	0.271	-0.216	3	-0.296	-0.928	3	-0.818	-1.091	3	-0.136	-0.786	3	-1.986	-1.776	3
Q9UIU6	ENSG00000100625	s28663	SIX4	-0.005	-0.586	2	-0.704	-0.739	2	-0.099	-0.267	2	-2.09	-2.369	3	0.859	0.662	3
Q9BZW2	ENSG00000081800	s13054	SLC13A1	-1.322	-0.784	3	-0.428	-0.274	3	1.284	1.366	3	0.542	0.499	3	-0.844	-0.545	3
Q9BZW2	ENSG00000081800	s13055	SLC13A1	-0.659	-1.68	2	-0.527	-1.493	2	-0.255	-1.158	3	-0.158	-0.861	3	0.065	-0.686	3
Q13336	ENSG00000141469	s13058	SLC14A1	1.335	-0.017	5	1.413	0.371	6	0.58	0.547	6	0.245	-0.396	6	0.889	0.118	6
Q13336	ENSG00000141469	s224649	SLC14A1	0.194	-0.535	5	0.772	-0.269	5	-0.148	0.345	6	-0.217	0.386	6	-0.368	0.302	6
Q14916	ENSG00000124568	s13069	SLC17A1	-2.744	-4.644	2	-0.808	-0.774	2	-0.312	-0.493	3	-0.194	-1.796	3	0.4	0.189	3
Q14916	ENSG00000124568	s13071	SLC17A1	-0.433	-0.337	3	-1.94	-1.356	3	1.16	0.604	3	0.374	0.029	3	-0.669	-0.213	3
Q9NYZ2	ENSG00000147454	s27923	SLC25A37	-0.406	-1.538	2	0.171	-0.727	3	-0.484	-0.487	3	-0.085	-1.348	3	-0.321	-0.387	3
Q9NYZ2	ENSG00000147454	s27925	SLC25A37	-1.268	-2.774	3	0.409	-0.198	3	1.123	-0.101	3	1.274	-0.642	3	2.17	1.614	3
O43511	ENSG00000091137	s10276	SLC26A4	0.252	-0.302	6	-0.636	-0.566	6	-0.58	-0.744	6	-0.639	-0.552	6	0.26	0.005	6	Control
O43511	ENSG00000091137	s10278	SLC26A4	-0.742	-1.396	6	-0.131	-0.405	6	0.706	0.144	6	0.245	-0.693	6	0.066	-0.302	6	Control
Q7LBE3	ENSG00000174502	s41749	SLC26A9	-2.403	-2.636	9	0.441	-0.176	9	1.183	0.46	9	-0.17	-0.882	9	0.877	0.418	9	Control
Q7LBE3	ENSG00000174502	s41751	SLC26A9	-0.006	-0.253	9	-0.309	-0.633	8	-0.052	0.187	9	-0.13	-0.523	9	-0.15	-0.038	9	Control
Q96QE2	ENSG00000151229	s41542	SLC2A13	0.102	-1.684	2	1.427	0.305	3	0.384	0.054	3	0.453	-0.013	3	1.883	0.787	3
Q96QE2	ENSG00000151229	s41543	SLC2A13	-1.409	-1.946	3	0.269	-0.722	2	0.789	0.212	3	-0.022	-0.646	3	-0.902	-1.312	3
Q9Y6M5	ENSG00000170385	s15330	SLC30A1	-1.586	-1.251	2	-0.565	-0.581	3	1.345	1.066	3	-0.598	-1.818	3	0.842	0.617	3
Q9Y6M5	ENSG00000170385	s15331	SLC30A1	-0.464	-0.731	2	0.559	-0.39	2	0.05	-0.321	3	0.076	-0.845	3	-0.88	-0.995	3
Q06495	ENSG00000131183	s13072	SLC34A1	-2.671	-3.48	2	-0.942	-1.126	1	-0.534	-0.373	3	-0.068	-1.934	3	-0.154	-0.114	3
Q06495	ENSG00000131183	s13073	SLC34A1	1.593	0.469	2	0.534	1.071	3	0.285	0.747	3	0.245	0.528	3	-0.182	-0.279	3
O43826	ENSG00000281500	s5449	SLC37A4	-0.172	-0.681	2	0.297	0.115	3	-1.409	-1.259	3	-0.556	-1.672	3	-0.382	-0.711	3
O43826	ENSG00000281500	s5451	SLC37A4	0.207	0.818	2	0.381	0.168	3	0.382	0.327	3	-1.144	0.142	3	-0.526	-0.138	3
Q9NY26	ENSG00000143570	s25946	SLC39A1	-2.812	-2.614	2	-1.371	-0.724	2	0.048	-0.01	3	-2.138	-1.879	3	0.075	0.638	3
Q9NY26	ENSG00000143570	s25947	SLC39A1	-0.426	-0.691	2	-0.053	-0.197	3	-0.034	0.592	3	-0.605	-1.214	3	0.607	0.731	3
Q9HAB3	ENSG00000185803	s35851	SLC52A2	0.251	0.012	2	-0.76	-0.763	3	-0.57	0.144	3	-0.404	-1.151	3	-1.01	-0.577	3
Q9HAB3	ENSG00000185803	s35853	SLC52A2	-1.538	-2.238	2	0.063	0.415	2	-0.383	-0.648	3	-0.627	-0.743	3	0.123	0.052	3
Q9Y289	ENSG00000138074	s16979	SLC5A6	-2.113	-0.115	2	-0.995	-0.7	3	-1.367	-0.078	3	-2.407	-1.041	3	-0.165	0.962	3
Q9Y289	ENSG00000138074	s16980	SLC5A6	-0.835	-1.004	2	0.04	-0.27	3	-0.901	-0.852	3	-1.599	-1.691	3	-0.805	-1.196	3
Q9H2J7	ENSG00000072041	s30209	SLC6A15	-0.458	-0.426	2	-0.09	0.956	3	1.905	0.948	3	-0.254	-1.021	3	1.539	1.06	3
Q9H2J7	ENSG00000072041	s30211	SLC6A15	-1.041	0.221	2	-1.41	-1.281	3	1.99	3.293	3	-2.056	-1.95	3	0.256	0.757	3
Q6AI14	ENSG00000180251	s52339	SLC9A4	1.563	0.168	2	-0.184	-0.242	3	-0.173	-0.168	2	-0.11	0.388	3	-0.701	0.078	3
Q6AI14	ENSG00000180251	s52340	SLC9A4	-1.73	-1.448	2	-1.11	-0.754	3	-0.332	-0.433	3	-1.364	-1.567	3	-0.681	-0.683	3
Q13424	ENSG00000101400	s13249	SNTA1	-0.566	0.932	2	-0.804	-0.601	3	-0.811	-0.477	3	-0.41	0.761	3	-0.457	-0.022	3
Q13424	ENSG00000101400	s13251	SNTA1	-0.157	-0.529	2	-0.472	0.443	3	-0.421	-0.111	2	-0.548	-1.31	3	0.284	0.125	3
Q9UNH7	ENSG00000129515	s33938	SNX6	-3.157	-2.433	2	-0.621	-0.599	2	0.265	0.337	3	-1.161	-1.507	3	-0.45	-0.907	3
Q9UNH7	ENSG00000129515	s33939	SNX6	-0.927	-2.676	2	0.608	0.34	3	0.181	-0.09	3	0.678	-0.534	3	-0.341	-0.726	3
P36956	ENSG00000072310	s129	SREBF1	-1.897	-3.971	3	0.78	0.204	3	2.759	2.289	2	1.584	0.992	3	1.476	0.793	3
P36956	ENSG00000072310	s130	SREBF1	-0.64	0.016	2	0.677	1.694	3	0.073	-0.319	3	-0.175	-0.704	3	0.291	0.37	3
Q86UX6	ENSG00000165752	s49076	STK32C	-3.011	-2.393	2	-0.656	-1.075	3	0.225	-0.113	3	-1.112	-1.876	3	-0.293	-0.373	3
Q86UX6	ENSG00000165752	s49077	STK32C	-1.481	-2.523	3	0.32	-0.459	3	1.235	0.715	3	0.885	-0.385	3	1.2	0.523	3
Q6J9G0	ENSG00000060140	s30822	STYK1	-1.904	-1.689	2	-0.448	-0.208	2	-0.204	-0.204	3	0.032	-0.745	3	-0.601	-0.84	3
Q6J9G0	ENSG00000060140	s30824	STYK1	1.364	-1.226	2	1.541	-0.068	3	-0.186	-0.556	3	1.904	0.883	3	0.941	0.006	3
O15056	ENSG00000078269	s16942	SYNJ2	-0.31	-0.072	3	-1.339	-0.115	3	-0.296	-0.483	3	-1.439	-0.306	3	-1.05	-0.844	3
O15056	ENSG00000078269	s16943	SYNJ2	-1.357	-0.556	2	-1.883	-1.057	3	-0.965	-0.111	3	-1.349	-0.933	3	-0.623	-0.094	3
Q9UIF3	ENSG00000092850	s26075	TEKT2	0.051	-0.401	2	-0.363	-0.578	3	-0.88	-0.981	3	-0.435	-0.852	3	-1.518	-1.534	3
Q9UIF3	ENSG00000092850	s26077	TEKT2	-0.682	-0.241	2	-1.009	-0.926	3	-0.447	-0.715	3	0.118	0.634	3	0.017	0.128	3
P62072	ENSG00000134809	s25492	TIMM10	0.18	-0.591	3	-0.337	-0.1	3	0.916	0.606	3	-0.466	0.091	3	-0.955	-1.152	3
P62072	ENSG00000134809	s25493	TIMM10	-2.798	-4.781	2	0.652	-1.784	3	1.807	-0.003	3	0.43	-1.441	3	0.885	-0.109	3
Q9ULQ1	ENSG00000186815	s28727	TPCN1	-0.633	-0.61	3	-0.924	-1.141	3	0.585	1.37	3	-0.981	-1.298	3	-0.085	-0.182	3
Q9ULQ1	ENSG00000186815	s28729	TPCN1	-0.286	-0.43	3	-1	-0.835	3	1.912	1.622	3	-0.05	0.09	3	0.224	0.569	3
Q9H3S4	ENSG00000196511	s25692	TPK1	-0.815	-2.356	2	0.926	-0.573	3	0.253	-0.604	3	0.703	-0.309	3	0.663	-0.068	3
Q9H3S4	ENSG00000196511	s25693	TPK1	0.62	-0.041	3	0.092	-0.542	3	-0.954	-0.653	3	0.376	-0.016	3	-0.764	-0.796	3
Q6AZZ1	ENSG00000167333	s30233	TRIM68	0.219	0.306	2	-0.939	-1.096	3	-0.995	-0.534	3	-0.176	-0.661	3	-0.932	-1.004	3
Q6AZZ1	ENSG00000167333	s30234	TRIM68	-0.649	-0.65	3	0.047	-0.334	3	-0.034	-0.315	3	-0.144	-0.838	3	-0.676	-0.685	3
Q8WWH5	ENSG00000165832	s44501	TRUB1	-0.67	-0.723	2	-0.235	-0.13	3	1.108	0.365	3	-0.036	-0.803	3	1.14	0.929	3
Q8WWH5	ENSG00000165832	s44503	TRUB1	-0.015	-0.258	2	-0.209	-0.319	3	-0.475	-1.325	3	-0.45	-1.314	3	0.058	0.094	3
O75157	ENSG00000196428	s18987	TSC22D2	-2.53	-1.735	2	-0.5	-1.276	3	-0.01	-0.578	3	-0.934	-1.518	3	-0.82	-1.113	2
O75157	ENSG00000196428	s18988	TSC22D2	-1.307	-1.116	3	-1.04	-1.021	3	1.512	0.305	3	1.231	-0.087	3	0.657	0.118	3
O14530	ENSG00000115514	s19856	TXNDC9	-0.424	0.055	2	1.051	-0.61	2	0.082	1.06	3	-0.625	-1.327	3	-0.616	-0.761	3
O14530	ENSG00000115514	s19858	TXNDC9	1.436	0.931	3	-0.193	-0.19	3	1.995	3.227	3	0.634	1.401	3	0.331	0.908	3
P63279	ENSG00000103275	s14590	UBE2I	-0.211	-0.934	3	1.436	0.094	1	0.123	0.285	3	-0.813	-1.05	3	-0.255	0.556	3
P63279	ENSG00000103275	s14591	UBE2I	-0.257	-0.181	2	0.846	0.379	3	-1.029	-1.04	3	-0.873	-0.711	3	-0.065	0.045	3
Q8IZJ1	ENSG00000107731	s47700	UNC5B	0.728	-0.756	2	-0.431	-0.408	3	-0.38	-1.26	3	-1.478	-1.133	3	-0.565	-1.348	3
Q8IZJ1	ENSG00000107731	s47701	UNC5B	-1.225	-0.69	2	-1.515	-2.062	3	-0.619	-0.942	3	-1.442	-2.25	3	0.01	0.079	3
P31930	ENSG00000010256	s14699	UQCRC1	-0.812	0.15	3	-0.846	-1.076	2	-0.568	0.576	3	-1.547	-0.591	3	-0.388	0.292	3
P31930	ENSG00000010256	s14700	UQCRC1	-0.961	-0.354	2	-0.61	-0.392	2	-0.532	-0.796	3	0.14	-0.451	3	-0.421	-0.159	3
P47985	ENSG00000169021	s14705	UQCRFS1	-2.085	-1.671	3	-0.981	-0.528	3	-0.052	0.525	3	-1.242	1.374	3	-0.307	-0.34	3
P47985	ENSG00000169021	s14706	UQCRFS1	-1.821	-1.5	2	-0.898	-1.348	3	-0.674	-0.963	3	-1.295	-1.159	3	0.215	0.026	3
P06132	ENSG00000126088	s14711	UROD	-1.281	-1.004	3	-1.049	-0.88	2	-1.068	-1.033	3	-1.931	-1.906	3	-0.335	-0.453	3
P06132	ENSG00000126088	s14712	UROD	-2.242	-0.372	2	-0.809	-1.042	3	-1.223	-0.488	3	-1.299	-1.101	3	0.678	0.764	3
Q8NFZ6	ENSG00000196131	s223857	VN1R2	-1.253	-1.607	3	1.141	0.685	3	-0.212	-0.694	3	1.115	0.522	3	1.605	0.89	3
Q8NFZ6	ENSG00000196131	s50225	VN1R2	-1.025	-1.654	2	-0.102	-0.944	3	-1.161	-1.689	3	-1.289	-1.601	3	-1.249	-1.635	3
O75436	ENSG00000122958	s18359	VPS26A	0.039	0.352	2	0.957	-0.343	3	0.665	1.514	3	-0.392	-0.87	3	-0.562	-0.355	3
O75436	ENSG00000122958	s18360	VPS26A	-3.368	-3.578	3	-0.777	-1.256	3	0.578	-0.392	3	-0.345	-1.308	3	1.025	0.426	3
P04275	ENSG00000110799	s14832	VWF	-0.575	-0.823	2	-1.016	-1.472	3	0.221	-0.169	3	-0.471	-0.782	3	0.386	0.149	3
P04275	ENSG00000110799	s14834	VWF	0.513	0.245	2	-1.238	-1.31	2	0.378	-0.144	3	-0.341	-0.645	3	1.486	1.116	3
P24278	ENSG00000089775	s15103	ZBTB25	-2.243	-2.09	3	-1.436	-1.19	3	-0.212	-0.012	3	-1.156	-1.229	3	0.197	-0.103	3
P24278	ENSG00000089775	s15104	ZBTB25	-1.778	-1.379	2	-0.839	-0.609	2	-0.082	-0.927	3	-1.953	-1.245	3	-0.52	-0.595	3
P10074	ENSG00000204859	s6566	ZBTB48	0.191	-0.021	2	-0.435	-1.037	3	-0.858	-0.771	3	-2.168	-2.078	3	-1.178	-0.813	3
P10074	ENSG00000204859	s6568	ZBTB48	-0.094	0.826	2	-0.756	-0.642	3	-0.463	-0.606	2	-1.09	-0.989	3	-0.087	0.18	3
Q8TF47	ENSG00000184939	s44825	ZFP90	-1.54	-1.283	2	-0.836	-0.508	2	-0.3	-0.611	2	-0.314	-0.467	3	-0.361	-0.426	3
Q8TF47	ENSG00000184939	s44826	ZFP90	-1.089	-0.42	3	0.418	1.111	3	1.454	1.821	3	-1.389	-1.633	3	2.082	1.815	3
Q15928	ENSG00000131127	s15186	ZNF141	-0.891	-0.733	2	-1.154	-2.144	3	0.697	0.597	3	-0.088	-0.61	3	-0.352	-0.456	3
Q15928	ENSG00000131127	s15187	ZNF141	-0.798	0.539	3	0.065	-0.273	2	1.785	1.316	2	1.917	1.52	3	1.183	1.662	3
P17020	ENSG00000170631	s15033	ZNF16	-0.515	-1.848	3	-0.287	-0.378	2	-0.097	-0.191	3	-0.053	0.428	3	0.874	0.711	3
P17020	ENSG00000170631	s15035	ZNF16	-0.721	-0.656	2	0.398	0.306	2	-1.368	-1.786	3	-0.955	-1.124	3	-1.824	-1.872	3
P17023	ENSG00000157429	s15042	ZNF19	0.206	0.701	3	1.274	1.282	3	1.916	1.655	3	1.262	0.957	3	-1.211	-1.392	3
P17023	ENSG00000157429	s15043	ZNF19	-1.664	-1.335	3	0.064	-0.23	3	-1.476	-1.271	2	-0.531	-0.858	3	-1.254	-0.851	3
Q9P2Y4	ENSG00000165804	s27703	ZNF219	-1.997	-1.349	2	-1.121	-1.567	3	-0.354	-0.306	3	-0.65	-0.554	3	-1.209	-1.125	3
Q9P2Y4	ENSG00000165804	s27704	ZNF219	-1.534	-0.907	2	0.025	0.085	3	-0.654	0.144	3	-0.229	-0.578	3	1.5	0.39	3
Q8TF68	ENSG00000126746	s46887	ZNF384	0.942	0.458	3	-0.975	-1.175	3	0.97	1.034	3	0.227	-0.897	3	-0.171	-0.053	3
Q8TF68	ENSG00000126746	s46889	ZNF384	-1.695	-3.146	2	0.645	0.247	3	1.475	0.511	3	0.779	-0.792	3	-0.282	-0.934	3
Q7Z4V0	ENSG00000183621	s47911	ZNF438	-0.796	-0.323	2	-0.19	-1.008	3	-0.233	0.424	3	-0.63	-0.917	3	-0.46	0.213	3
Q7Z4V0	ENSG00000183621	s47912	ZNF438	-0.935	-0.863	2	-0.267	0.234	3	0.262	0.204	3	-0.108	-0.939	3	-0.834	-1.169	3
Q8N9K5	ENSG00000196357	s45083	ZNF565	0.888	1.506	2	0.997	-0.299	3	0.057	0.086	3	0.01	-0.243	3	-0.015	0.13	3
Q8N9K5	ENSG00000196357	s45084	ZNF565	-0.633	-1.014	3	0.476	0.443	3	0.911	1.166	2	0.146	-0.155	3	0.377	-0.124	3
Q08AN1	ENSG00000204611	s40324	ZNF616	-1.23	-2.168	2	0.171	0.467	2	-1.087	-1.616	3	-1.052	-2.067	3	0.801	-0.38	3
Q08AN1	ENSG00000204611	s40325	ZNF616	-0.837	-0.646	2	-0.995	-0.406	3	-0.412	0.428	3	-0.927	-1.396	3	-0.849	-1.056	3
Q6ZS27	ENSG00000182983	s52360	ZNF662	0.746	1.427	2	1.698	0.006	2	1.457	0.354	3	0.659	0.389	3	0.68	0.019	3
Q6ZS27	ENSG00000182983	s52361	ZNF662	1.804	0.568	2	0.521	0.016	2	-1.054	-0.879	3	1.444	-0.407	3	-1.185	-1.06	3
Q5SXM1	ENSG00000181450	s50551	ZNF678	-3.083	-2.879	3	-0.58	-0.353	3	1.035	0.243	3	0.749	-0.388	3	0.87	0.934	3
Q5SXM1	ENSG00000181450	s50552	ZNF678	-3.655	-1.839	3	-1.462	-0.699	3	0.293	-0.404	3	0.139	-0.857	3	3.472	3.152	3
Q9BU19	ENSG00000171163	s224375	ZNF692	1.068	-0.696	3	0.002	1.037	3	1.272	0.599	3	0.754	0.142	3	-0.62	-0.867	3
Q9BU19	ENSG00000171163	s31183	ZNF692	-0.865	1.195	2	-0.633	-0.114	2	-0.342	0.047	3	-0.647	-0.037	3	-1.169	-0.756	3

## Sheet: 6B.wt-CFTR activators
Dataset S6B - Genes confirmed in the classification screen
Genes targeted by selective wt-CFTR-activating siRNAs
Uniprot	Ensembl ID (v. 92)	siRNA ID	HGNC symbol	Average traffic score	Average PM score	Gene name	Function	Observations
O43781	ENSG00000143479	s16024	DYRK3	2.358	2.669	dual specificity tyrosine phosphorylation regulated kinase 3	Negative regulator of EPO-dependent erythropoiesis, may place an upper limit on red cell production during stress erythropoiesis. Inhibits cell death due to cytokine withdrawal in hematopoietic progenitor cells. May act by regulating CREB/CRE signaling
Q13936	ENSG00000151067	s2285	CACNA1C	3.613	2.405	calcium voltage-gated channel subunit alpha1 C	Voltage-sensitive calcium channels (VSCC) mediate the entry of calcium ions into excitable cells and are also involved in a variety of calcium-dependent processes, including muscle contraction, hormone or neurotransmitter release, gene expression, cell motility, cell division and cell death. The isoform alpha-1C gives rise to L-type calcium currents. Long-lasting (L-type) calcium channels belong …
Q7Z406	ENSG00000105357	s36323	MYH14	0.72	1.998	myosin heavy chain 14	Cellular myosin that appears to play a role in cytokinesis, cell shape, and specialized functions such as secretion and capping
P61923	ENSG00000111481	s22428	COPZ1	2.586	1.851	Coatomer protein complex subunit zeta 1	Coatomer protein complex, subunit zeta 1; The coatomer is a cytosolic protein complex that binds to dilysine motifs and reversibly associates with Golgi non- clathrin-coated vesicles, which further mediate biosynthetic protein transport from the ER, via the Golgi up to the trans Golgi network. Coatomer complex is required for budding from Golgi membranes, and is essential for the retrograde Golgi…	Control gene
Q9H116	ENSG00000125812	s34715	GZF1	1.193	1.77	GDNF inducible zinc finger protein 1	Transcriptional repressor. Binds the GZF1 responsive element (GRE) (consensus: 5'-TGCGCN[TG][CA]TATA-3'). May be regulating VSX2/HOX10 expression
O95817	ENSG00000151929	s18290	BAG3	2.938	1.656	BCL2 associated athanogene 3	Inhibits the chaperone activity of HSP70/HSC70 by promoting substrate release. Has anti-apoptotic activity
Q8N9K5	ENSG00000196357	s45083	ZNF565	0.888	1.506	zinc finger protein 565	May be involved in transcriptional regulation
Q9BTV5	ENSG00000105255	s35702	FSD1	1.937	1.434	fibronectin type III and SPRY domain containing 1	May be involved in microtubule organization and stabilization
Q96SF2	ENSG00000198445	s45386	CCT8L2	1.322	1.428	chaperonin containing TCP1 subunit 8 like 2	Possible molecular chaperone; assists the folding of proteins upon ATP hydrolysis
Q6ZS27	ENSG00000182983	s52360	ZNF662	0.746	1.427	zinc finger protein 662	0
Q96T76	ENSG00000155229	s34553	MMS19	0.439	1.367	MMS19 homolog, cytosolic iron-sulfur assembly component	Key component of the cytosolic iron-sulfur protein assembly (CIA) complex, a multiprotein complex that mediates the incorporation of iron-sulfur cluster into apoproteins specifically involved in DNA metabolism and genomic integrity. In the CIA complex, MMS19 acts as an adapter between early-acting CIA components and a subset of cellular target iron-sulfur proteins such as ERCC2/XPD, FANCJ and RTE…
P50150	ENSG00000168243	s5909	GNG4	1.356	1.255	G protein subunit gamma 4	Guanine nucleotide-binding proteins (G proteins) are involved as a modulator or transducer in various transmembrane signaling systems. The beta and gamma chains are required for the GTPase activity, for replacement of GDP by GTP, and for G protein- effector interaction
Q9BU19	ENSG00000171163	s31183	ZNF692	-0.865	1.195	zinc finger protein 692	May be involved in transcriptional regulation
Q04206	ENSG00000173039	s11914	RELA	-0.026	1.017	RELA proto-oncogene, NF-kB subunit	NF-kappa-B is a pleiotropic transcription factor present in almost all cell types and is the endpoint of a series of signal transduction events that are initiated by a vast array of stimuli related to many biological processes such as inflammation, immunity, differentiation, cell growth, tumorigenesis and apoptosis. NF-kappa-B is a homo- or heterodimeric complex formed by the Rel-like domain-cont…
Q9Y4X3	ENSG00000213927	s21303	CCL27	5.1	1.808	C-C motif chemokine ligand 27	Chemotactic factor that attracts skin-associated memory T-lymphocytes. May play a role in mediating homing of lymphocytes to cutaneous sites. Binds to CCR10	Also a hit in p.Phe508del-CFTR
Q9NRZ9	ENSG00000119969	s6505	HELLS	0.377	1.742	helicase, lymphoid specific	Plays an essential role in normal development and survival. Involved in regulation of the expansion or survival of lymphoid cells. Required for de novo or maintenance DNA methylation. May control silencing of the imprinted CDKN1C gene through DNA methylation. May play a role in formation and organization of heterochromatin, implying a functional role in the regulation of transcription and mitosis…	Also a hit in p.Phe508del-CFTR
Q96CW9	ENSG00000196358	s39208	NTNG2	1.122	1.644	netrin G2	Involved in controlling patterning and neuronal circuit formation at the laminar, cellular, subcellular and synaptic levels. Promotes neurite outgrowth of both axons and dendrites	Also a hit in p.Phe508del-CFTR
Q9P2E2	ENSG00000117245	s33352	KIF17	0.986	1.581	kinesin family member 17	Transports vesicles containing N-methyl-D-aspartate (NMDA) receptor 2B along microtubules	Also a hit in p.Phe508del-CFTR
Q86YD5	ENSG00000179241	s44535	LDLRAD3	0.968	1.369	low density lipoprotein receptor class A domain containing 3	May influence APP processing, resulting in a decrease in sAPP-alpha production and increased amyloidogenic P3 peptide production	Also a hit in p.Phe508del-CFTR
Q02846	ENSG00000132518	s6381	GUCY2D	2.405	1.218	guanylate cyclase 2D, retinal	Probably plays a specific functional role in the rods and/or cones of photoreceptors. It may be the enzyme involved in the resynthesis of cGMP required for recovery of the dark state after phototransduction	Also a hit in p.Phe508del-CFTR
Q66K79	ENSG00000109625	s16226	CPZ	1.086	1.122	carboxypeptidase Z	Cleaves substrates with C-terminal arginine residues. Probably modulates the Wnt signaling pathway, by cleaving some undefined protein. May play a role in cleavage during prohormone processing	Also a hit in p.Phe508del-CFTR
Q5TKA1	ENSG00000183814	s50204	LIN9	0.547	1.115	lin-9 DREAM MuvB core complex component	Acts as a tumor suppressor. Inhibits DNA synthesis. Its ability to inhibit oncogenic transformation is mediated through its association with RB1. Plays a role in the expression of genes required for the G1/S transition	Also a hit in p.Phe508del-CFTR
Q96CN4	ENSG00000142459	s41855	EVI5L	1.024	1.042	ecotropic viral integration site 5 like	Functions as a GTPase-activating protein (GAP) with a broad specificity	Also a hit in p.Phe508del-CFTR

## Sheet: 6C.F508del-4RK-CFTR activators
Dataset S6C - Genes confirmed in the classification screen
Genes targeted by selective p.Phe508del-4RK-CFTR-activating siRNAs
Uniprot	Ensembl ID (v. 92)	siRNA ID	HGNC symbol	Average traffic score	Average PM score	Gene name	Function	Observations
Q9BZM1	ENSG00000123739	s37675	PLA2G12A	22.943	36.54	phospholipase A2 group XIIA	PA2 catalyzes the calcium-dependent hydrolysis of the 2- acyl groups in 3-sn-phosphoglycerides. Does not exhibit detectable activity toward sn-2-arachidonoyl- or linoleoyl- phosphatidylcholine or -phosphatidylethanolamine
Q9HB40	ENSG00000121064	s34004; s34005	SCPEP1	4.561	5.847	serine carboxypeptidase 1	May be involved in vascular wall and kidney homeostasis
Q86TA1	ENSG00000120162	s36400	MOB3B	1.593	2.457	MOB kinase activator 3B	May regulate the activity of kinases
P11229	ENSG00000168539	s3022	CHRM1	0.637	2.041	cholinergic receptor muscarinic 1	The muscarinic acetylcholine receptor mediates various cellular responses, including inhibition of adenylate cyclase, breakdown of phosphoinositides and modulation of potassium channels through the action of G proteins. Primary transducing effect is Pi turnover
O95817	ENSG00000151929	s18290	BAG3	1.426	1.916	BCL2 associated athanogene 3	Inhibits the chaperone activity of HSP70/HSC70 by promoting substrate release. Has anti-apoptotic activity
Q7Z406	ENSG00000105357	s36323	MYH14	2.218	1.879	myosin heavy chain 14	Cellular myosin that appears to play a role in cytokinesis, cell shape, and specialized functions such as secretion and capping
Q93034	ENSG00000166266	s15588	CUL5	1.219	1.878	cullin 5	Core component of multiple SCF-like ECS (Elongin-Cullin 2/5-SOCS-box protein) E3 ubiquitin-protein ligase complexes, which mediate the ubiquitination and subsequent proteasomal degradation of target proteins. As a scaffold protein may contribute to catalysis through positioning of the substrate and the ubiquitin- conjugating enzyme. The functional specificity of the E3 ubiquitin-protein ligase co…
P53618	ENSG00000129083	s3371	COPB1	1.56	1.698	coatomer protein complex subunit beta 1	The coatomer is a cytosolic protein complex that binds to dilysine motifs and reversibly associates with Golgi non- clathrin-coated vesicles, which further mediate biosynthetic protein transport from the ER, via the Golgi up to the trans Golgi network. Coatomer complex is required for budding from Golgi membranes, and is essential for the retrograde Golgi-to-ER transport of dilysine-tagged protei…	Control gene
P61923	ENSG00000111481	s22428	COPZ1	1.297	1.696	Coatomer protein complex subunit zeta 1	Coatomer protein complex, subunit zeta 1; The coatomer is a cytosolic protein complex that binds to dilysine motifs and reversibly associates with Golgi non- clathrin-coated vesicles, which further mediate biosynthetic protein transport from the ER, via the Golgi up to the trans Golgi network. Coatomer complex is required for budding from Golgi membranes, and is essential for the retrograde Golgi…	Control gene
P36956	ENSG00000072310	s130	SREBF1	0.677	1.694	sterol regulatory element binding transcription factor 1	Transcriptional activator required for lipid homeostasis. Regulates transcription of the LDL receptor gene as well as the fatty acid and to a lesser degree the cholesterol synthesis pathway (By similarity). Binds to the sterol regulatory element 1 (SRE-1) (5'-ATCACCCCAC-3'). Has dual sequence specificity binding to both an E-box motif (5'-ATCACGTGA-3') and to SRE-1 (5'-ATCACCCCAC-3')
Q12979	ENSG00000159842	s876	ABR	3.228	1.68	ABR, RhoGEF and GTPase activating protein	GTPase-activating protein for RAC and CDC42. Promotes the exchange of RAC or CDC42-bound GDP by GTP, thereby activating them
P57789	ENSG00000100433	s28904	KCNK10	1.429	1.575	potassium two pore domain channel subfamily K member 10	Outward rectifying potassium channel. Produces rapidly activating and non-inactivating outward rectifier K(+) currents. Activated by arachidonic acid and other naturally occurring unsaturated free fatty acids
P51451	ENSG00000136573	s1996	BLK	1.431	1.498	BLK proto-oncogene, Src family tyrosine kinase	Non-receptor tyrosine kinase involved in B-lymphocyte development, differentiation and signaling. B-cell receptor (BCR) signaling requires a tight regulation of several protein tyrosine kinases and phosphatases, and associated coreceptors. Binding of antigen to the B-cell antigen receptor (BCR) triggers signaling that ultimately leads to B-cell activation. Signaling through BLK plays an important…
P31941	ENSG00000262156	s47220	APOBEC3A	1.517	1.415	apolipoprotein B mRNA editing enzyme catalytic subunit 3A	DNA deaminase (cytidine deaminase) with restriction activity against viruses, foreign DNA and mobility of retrotransposons. Exhibits antiviral activity against adeno- associated virus (AAV) and human T-cell leukemia virus type 1 (HTLV-1) and may inhibit the mobility of LTR and non-LTR retrotransposons. Selectively targets single-stranded DNA and can deaminate both methylcytosine and cytosine in f…
P34059	ENSG00000141012	s5549	GALNS	1.392	1.372	galactosamine (N-acetyl)-6-sulfatase
Q8N108	ENSG00000198160	s33645	MIER1	0.813	1.348	MIER1 transcriptional regulator	Transcriptional repressor regulating the expression of a number of genes including SP1 target genes. Probably functions through recruitment of HDAC1 a histone deacetylase involved in chromatin silencing
P17023	ENSG00000157429	s15042	ZNF19	1.274	1.282	zinc finger protein 19	May be involved in transcriptional regulation
Q86YW0	ENSG00000139151	s40168	PLCZ1	0.954	1.244	phospholipase C zeta 1	The production of the second messenger molecules diacylglycerol (DAG) and inositol 1,4,5-trisphosphate (IP3) is mediated by activated phosphatidylinositol-specific phospholipase C enzymes. In vitro, hydrolyzes PtdIns(4,5)P2 in a Ca(2+)- dependent manner. Triggers intracellular Ca(2+) oscillations in oocytes solely during M phase and is involved in inducing oocyte activation and initiating embryon…
O75937	ENSG00000126698	s22443	DNAJC8	0.068	1.238	DnaJ heat shock protein family (Hsp40) member C8
Q8TF47	ENSG00000184939	s44826	ZFP90	0.418	1.111	ZFP90 zinc finger protein	May function as a repressor or silencer protein, and most likely exerts its repressing activity upon zinc-dependent binding to DNA. May be involved in proper spermatogenesis by repressing the expression of genes unnecessary or incompatible with the maintenance of a haploid cell state. Isoform 2 acts as a bridge between FOXP3 and the corepressor TRIM28, and is required for the transcriptional repr…
Q06495	ENSG00000131183	s13073	SLC34A1	0.534	1.071	solute carrier family 34 member 1	May be involved in actively transporting phosphate into cells via Na(+) cotransport in the renal brush border membrane. Probably mediates 70-80% of the apical influx
Q9NPI6	ENSG00000272886	s31547	DCP1A	-0.105	1.064	decapping mRNA 1A
Q9BU19	ENSG00000171163	s224375	ZNF692	0.002	1.037	zinc finger protein 692	May be involved in transcriptional regulation
Q16538	ENSG00000250510	s26016	GPR162	0.865	1.033	G protein-coupled receptor 162	Orphan receptor
Q02846	ENSG00000132518	s6381	GUCY2D	0.754	2.44	guanylate cyclase 2D, retinal	Probably plays a specific functional role in the rods and/or cones of photoreceptors. It may be the enzyme involved in the resynthesis of cGMP required for recovery of the dark state after phototransduction	Also a hit in p.Phe508del-CFTR
O00192	ENSG00000099889	s1655	ARVCF	0.959	1.141	ARVCF, delta catenin family member	Involved in protein-protein interactions at adherens junctions	Also a hit in p.Phe508del-CFTR
Q66K79	ENSG00000109625	s16224	CPZ	0.505	1.024	carboxypeptidase Z	Cleaves substrates with C-terminal arginine residues. Probably modulates the Wnt signaling pathway, by cleaving some undefined protein. May play a role in cleavage during prohormone processing	Also a hit in p.Phe508del-CFTR

## Sheet: 6D.F508del-G550E-CFTR activatrs
Dataset S6D - Genes confirmed in the classification screen
Genes targeted by selective p.Phe508del-p.Gly550Glu-CFTR-activating siRNAs
Uniprot	Ensembl ID (v. 92)	siRNA ID	HGNC symbol	Average traffic score	Average PM score	Gene name	Function	Observations
Q9H2J7	ENSG00000072041	s30211	SLC6A15	1.99	3.293	solute carrier family 6 member 15	Functions as a sodium-dependent neutral amino acid transporter. Exhibits preference for the branched-chain amino acids, particularly leucine, valine and isoleucine and methionine. Mediates the saturable, pH-sensitive and electrogenic cotransport of proline and sodium ions with a stoichiometry of 1:1. May have a role as transporter for neurotransmitter precursors into neurons. In contrast to other…
P36956	ENSG00000072310	s129	SREBF1	2.759	2.289	sterol regulatory element binding transcription factor 1	Transcriptional activator required for lipid homeostasis. Regulates transcription of the LDL receptor gene as well as the fatty acid and to a lesser degree the cholesterol synthesis pathway (By similarity). Binds to the sterol regulatory element 1 (SRE-1) (5'-ATCACCCCAC-3'). Has dual sequence specificity binding to both an E-box motif (5'-ATCACGTGA-3') and to SRE-1 (5'-ATCACCCCAC-3')
O14530	ENSG00000115514	s19856; s19858	TXNDC9	1.0385	2.1435	thioredoxin domain containing 9	Significantly diminishes the chaperonin TCP1 complex ATPase activity, thus negatively impacts protein folding, including that of actin or tubulin
P35408	ENSG00000171522	s60395	PTGER4	1.884	1.976	prostaglandin E receptor 4	Receptor for prostaglandin E2 (PGE2). The activity of this receptor is mediated by G(s) proteins that stimulate adenylate cyclase. Has a relaxing effect on smooth muscle. May play an important role in regulating renal hemodynamics, intestinal epithelial transport, adrenal aldosterone secretion, and uterine function
Q6ZV73	ENSG00000180263	s31504	FGD6	2.118	1.925	FYVE, RhoGEF and PH domain containing 6	May activate CDC42, a member of the Ras-like family of Rho- and Rac proteins, by exchanging bound GDP for free GTP. May play a role in regulating the actin cytoskeleton and cell shape (By similarity)
Q9NZR2	ENSG00000168702	s28717	LRP1B	1.5	1.909	LDL receptor related protein 1B	Potential cell surface proteins that bind and internalize ligands in the process of receptor-mediated endocytosis
Q8TF47	ENSG00000184939	s44826	ZFP90	1.454	1.821	ZFP90 zinc finger protein	May function as a repressor or silencer protein, and most likely exerts its repressing activity upon zinc-dependent binding to DNA. May be involved in proper spermatogenesis by repressing the expression of genes unnecessary or incompatible with the maintenance of a haploid cell state. Isoform 2 acts as a bridge between FOXP3 and the corepressor TRIM28, and is required for the transcriptional repr…
O14653	ENSG00000108433	s18383	GOSR2	1.595	1.814	golgi SNAP receptor complex member 2	Involved in transport of proteins from the cis/medial- Golgi to the trans-Golgi network
Q13643	ENSG00000183386	s5201	FHL3	1.382	1.789	four and a half LIM domains 3
Q16816	ENSG00000164776	s10449	PHKG1	3.523	1.723	phosphorylase kinase catalytic subunit gamma 1	Catalytic subunit of the phosphorylase b kinase (PHK), which mediates the neural and hormonal regulation of glycogen breakdown (glycogenolysis) by phosphorylating and thereby activating glycogen phosphorylase. In vitro, phosphorylates PYGM, TNNI3, MAPT/TAU, GAP43 and NRGN/RC3 (By similarity)
Q8N108	ENSG00000198160	s33645	MIER1	1.183	1.656	MIER1 transcriptional regulator	Transcriptional repressor regulating the expression of a number of genes including SP1 target genes. Probably functions through recruitment of HDAC1 a histone deacetylase involved in chromatin silencing
P17023	ENSG00000157429	s15042	ZNF19	1.916	1.655	zinc finger protein 19	May be involved in transcriptional regulation
P31941	ENSG00000262156	s47220	APOBEC3A	1.527	1.537	apolipoprotein B mRNA editing enzyme catalytic subunit 3A	DNA deaminase (cytidine deaminase) with restriction activity against viruses, foreign DNA and mobility of retrotransposons. Exhibits antiviral activity against adeno- associated virus (AAV) and human T-cell leukemia virus type 1 (HTLV-1) and may inhibit the mobility of LTR and non-LTR retrotransposons. Selectively targets single-stranded DNA and can deaminate both methylcytosine and cytosine in f…
Q9UBC2	ENSG00000127527	s33903	EPS15L1	1.953	1.531	epidermal growth factor receptor pathway substrate 15 like 1	Seems to be a constitutive component of clathrin-coated pits that is required for receptor-mediated endocytosis. Involved in endocytosis of integrin beta-1 (ITGB1) and transferrin receptor (TFR); internalization of ITGB1 as DAB2-dependent cargo but not TFR seems to require association with DAB2
P43268	ENSG00000175832	s4861	ETV4	1.986	1.529	ETS variant 4	Transcriptional activator that binds to the enhancer of the adenovirus E1A gene; the core-binding sequence is 5'[AC]GGA[AT]GT-3'
Q9ULQ1	ENSG00000186815	s28727; s28729	TPCN1	1.2485	1.496	two pore segment channel 1	Nicotinic acid adenine dinucleotide phosphate (NAADP) receptor that may function as one of the major voltage-gated Ca(2+) channels (VDCC) across the lysosomal and endosomal membrane
Q7Z6W7	ENSG00000172404	s45423	DNAJB7	1.213	1.472	DnaJ heat shock protein family (Hsp40) member B7	Probably acts as a co-chaperone
P28566	ENSG00000168830	s7035	HTR1E	1.513	1.462	5-hydroxytryptamine receptor 1E	G-protein coupled receptor for 5-hydroxytryptamine (serotonin). Also functions as a receptor for various alkaloids and psychoactive substances. Ligand binding causes a conformation change that triggers signaling via guanine nucleotide-binding proteins (G proteins) and modulates the activity of down-stream effectors, such as adenylate cyclase. Signaling inhibits adenylate cyclase activity
O43847	ENSG00000078618	s9719	NRD1	1.481	1.433	nardilysin convertase	Cleaves peptide substrates on the N-terminus of arginine residues in dibasic pairs
P02689	ENSG00000147588	s10722	PMP2	1.405	1.398	peripheral myelin protein 2	May play a role in lipid transport protein in Schwann cells. May bind cholesterol
Q9BZW2	ENSG00000081800	s13054	SLC13A1	1.284	1.366	solute carrier family 13 member 1	Sodium/sulfate cotransporter that mediates sulfate reabsorption in the kidney
P12259	ENSG00000198734	s4934	F5	1.344	1.362	coagulation factor V	Central regulator of hemostasis. It serves as a critical cofactor for the prothrombinase activity of factor Xa that results in the activation of prothrombin to thrombin
P49759	ENSG00000013441	s3162	CLK1	1.363	1.35	CDC like kinase 1	Dual specificity kinase acting on both serine/threonine and tyrosine-containing substrates. Phosphorylates serine- and arginine-rich (SR) proteins of the spliceosomal complex and may be a constituent of a network of regulatory mechanisms that enable SR proteins to control RNA splicing. Phosphorylates: SRSF1, SRSF3 and PTPN1. Regulates the alternative splicing of tissue factor (F3) pre-mRNA in end…
Q86W56	ENSG00000227345	s16157	PARG	0.632	1.348	poly(ADP-ribose) glycohydrolase	Poly(ADP-ribose) synthesized after DNA damage is only present transiently and is rapidly degraded by poly(ADP-ribose) glycohydrolase. PARG acts both as an endo- and exoglycosidase, releasing PAR of different length as well as ADP-ribose monomers. Required for retinoid acid-dependent gene transactivation, probably by dePARsylating histone demethylase KDM4D, allowing chromatin derepression at RAR-d…
Q9H3T3	ENSG00000167680	s20586	SEMA6B	1.382	1.347	semaphorin 6B	May play a role in both peripheral and central nervous system development
P61923	ENSG00000111481	s22428	COPZ1	0.735	1.32	Coatomer protein complex subunit zeta 1	Coatomer protein complex, subunit zeta 1; The coatomer is a cytosolic protein complex that binds to dilysine motifs and reversibly associates with Golgi non- clathrin-coated vesicles, which further mediate biosynthetic protein transport from the ER, via the Golgi up to the trans Golgi network. Coatomer complex is required for budding from Golgi membranes, and is essential for the retrograde Golgi…	Control gene
Q9H361	ENSG00000151846	s9985	PABPC3	0.555	1.287	poly(A) binding protein cytoplasmic 3	Binds the poly(A) tail of mRNA. May be involved in cytoplasmic regulatory processes of mRNA metabolism. Binds poly(A) with a slightly lower affinity as compared to PABPC1
P21917	ENSG00000069696	s4290	DRD4	0.332	1.282	dopamine receptor D4
P11229	ENSG00000168539	s3022	CHRM1	0.348	1.279	cholinergic receptor muscarinic 1	The muscarinic acetylcholine receptor mediates various cellular responses, including inhibition of adenylate cyclase, breakdown of phosphoinositides and modulation of potassium channels through the action of G proteins. Primary transducing effect is Pi turnover
Q12979	ENSG00000159842	s876	ABR	1.93	1.229	ABR, RhoGEF and GTPase activating protein	GTPase-activating protein for RAC and CDC42. Promotes the exchange of RAC or CDC42-bound GDP by GTP, thereby activating them
O43186	ENSG00000105392	s3536	CRX	1.5	1.219	cone-rod homeobox	Transcription factor that binds and transactivates the sequence 5'-TAATC[CA]-3' which is found upstream of several photoreceptor-specific genes, including the opsin genes. Acts synergistically with other transcription factors, such as NRL, RORB and RAX, to regulate photoreceptor cell-specific gene transcription. Essential for the maintenance of mammalian photoreceptors
P29120	ENSG00000175426	s10149	PCSK1	1.853	1.172	proprotein convertase subtilisin/kexin type 1	Involved in the processing of hormone and other protein precursors at sites comprised of pairs of basic amino acid residues. Substrates include POMC, renin, enkephalin, dynorphin, somatostatin, insulin and AGRP
Q8N9K5	ENSG00000196357	s45084	ZNF565	0.911	1.166	zinc finger protein 565	May be involved in transcriptional regulation
P55268	ENSG00000172037	s8071; s8073	LAMB2	0.7725	1.1245	laminin subunit beta 2	Binding to cells via a high affinity receptor, laminin is thought to mediate the attachment, migration and organization of cells into tissues during embryonic development by interacting with other extracellular matrix components
Q96MT3	ENSG00000139174	s44613	PRICKLE1	1.902	1.103	prickle planar cell polarity protein 1	Involved in the planar cell polarity pathway that controls convergent extension during gastrulation and neural tube closure. Convergent extension is a complex morphogenetic process during which cells elongate, move mediolaterally, and intercalate between neighboring cells, leading to convergence toward the mediolateral axis and extension along the anteroposterior axis. Necessary for nuclear local…
P16591	ENSG00000151422	s5109	FER	1.111	1.09	FER tyrosine kinase	Tyrosine-protein kinase that acts downstream of cell surface receptors for growth factors and plays a role in the regulation of the actin cytoskeleton, microtubule assembly, lamellipodia formation, cell adhesion, cell migration and chemotaxis. Acts downstream of EGFR, KIT, PDGFRA and PDGFRB. Acts downstream of EGFR to promote activation of NF-kappa-B and cell proliferation. May play a role in the…
Q9H981	ENSG00000113812	s41202	ACTR8	1.409	1.075	ARP8 actin related protein 8 homolog	Plays an important role in the functional organization of mitotic chromosomes. Exhibits low basal ATPase activity, and unable to polymerize
Q9BX95	ENSG00000126821	s37588	SGPP1	1.031	1.075	sphingosine-1-phosphate phosphatase 1	Has enzymatic activity against both sphingosine 1- phosphate (S1P) and dihydro-S1P. Regulates intracellular and extracellular S1P levels
P20794	ENSG00000111837	s8470	MAK	0.273	1.069	male germ cell associated kinase	Essential for the regulation of ciliary length and required for the long-term survival of photoreceptors (By similarity). Phosphorylates FZR1 in a cell cycle-dependent manner. Plays a role in the transcriptional coactivation of AR. Could play an important function in spermatogenesis. May play a role in chromosomal stability in prostate cancer cells
P17844	ENSG00000108654	s4009	DDX5	1.11	1.06	DEAD-box helicase 5	Involved in the alternative regulation of pre-mRNA splicing; its RNA helicase activity is necessary for increasing tau exon 10 inclusion and occurs in a RBM4-dependent manner. Binds to the tau pre-mRNA in the stem-loop region downstream of exon 10. The rate of ATP hydrolysis is highly stimulated by single-stranded RNA. Involved in transcriptional regulation; the function is independent of the RNA…
Q9UD71	ENSG00000131771	s38573	PPP1R1B	1.293	1.042	protein phosphatase 1 regulatory inhibitor subunit 1B	Inhibitor of protein-phosphatase 1
P25325	ENSG00000128309	s194616	MPST	1.471	1.014	mercaptopyruvate sulfurtransferase	Transfer of a sulfur ion to cyanide or to other thiol compounds. Also has weak rhodanese activity. Detoxifies cyanide and is required for thiosulfate biosynthesis. Acts as an antioxidant. In combination with cysteine aminotransferase (CAT), contributes to the catabolism of cysteine and is an important producer of hydrogen sulfide in the brain, retina and vascular endothelial cells. Hydrogen sulfi…
Q96CN4	ENSG00000142459	s41856	EVI5L	2.446	2.438	ecotropic viral integration site 5 like	Functions as a GTPase-activating protein (GAP) with a broad specificity	Also a hit in p.Phe508del-CFTR
Q5TKA1	ENSG00000183814	s223807	LIN9	1.457	2.43	lin-9 DREAM MuvB core complex component	Acts as a tumor suppressor. Inhibits DNA synthesis. Its ability to inhibit oncogenic transformation is mediated through its association with RB1. Plays a role in the expression of genes required for the G1/S transition	Also a hit in p.Phe508del-CFTR
Q38SD2	ENSG00000154237	s36139	LRRK1	2.223	1.899	leucine rich repeat kinase 1	9606.ENSP00000373600 9606 Homo sapiens LRRK1 Leucine-rich repeat kinase 1	Also a hit in p.Phe508del-CFTR
Q02846	ENSG00000132518	s6381	GUCY2D	1.349	1.573	guanylate cyclase 2D, retinal	Probably plays a specific functional role in the rods and/or cones of photoreceptors. It may be the enzyme involved in the resynthesis of cGMP required for recovery of the dark state after phototransduction	Also a hit in p.Phe508del-CFTR
O75436	ENSG00000122958	s18359	VPS26A	0.665	1.514	VPS26, retromer complex component A	Acts as component of the retromer cargo-selective complex (CSC). The CSC is believed to be the core functional component of retromer or respective retromer complex variants acting to prevent missorting of selected transmembrane cargo proteins into the lysosomal degradation pathway. The recruitment of the CSC to the endosomal membrane involves RAB7A and SNX3. The SNX-BAR retromer mediates retrogra…	Also a hit in p.Phe508del-CFTR
Q15928	ENSG00000131127	s15187	ZNF141	1.785	1.316	zinc finger protein 141	May be involved in transcriptional regulation as a repressor. Plays a role in limb development	Also a hit in p.Phe508del-CFTR
Q86YD5	ENSG00000179241	s44535	LDLRAD3	0.866	1.287	low density lipoprotein receptor class A domain containing 3	May influence APP processing, resulting in a decrease in sAPP-alpha production and increased amyloidogenic P3 peptide production	Also a hit in p.Phe508del-CFTR
Q96CW9	ENSG00000196358	s39208	NTNG2	0.552	1.266	netrin G2	Involved in controlling patterning and neuronal circuit formation at the laminar, cellular, subcellular and synaptic levels. Promotes neurite outgrowth of both axons and dendrites	Also a hit in p.Phe508del-CFTR
O95747	ENSG00000172939	s19302; s19304	OXSR1	1.6965	1.2575	oxidative stress responsive 1	Regulates downstream kinases in response to environmental stress. May also have a function in regulating the actin cytoskeleton	Also a hit in p.Phe508del-CFTR
Q9Y6M5	ENSG00000170385	s15330	SLC30A1	1.345	1.066	solute carrier family 30 member 1	May be involved in zinc transport out of the cell	Also a hit in p.Phe508del-CFTR
P51513	ENSG00000139910	s9651	NOVA1	-0.268	1.055	NOVA alternative splicing regulator 1	May regulate RNA splicing or metabolism in a specific subset of developing neurons	Also a hit in p.Phe508del-CFTR
Q8TF68	ENSG00000126746	s46887	ZNF384	0.97	1.034	zinc finger protein 384	Transcription factor that binds the consensus DNA sequence [GC]AAAAA. Seems to bind and regulate the promoters of MMP1, MMP3, MMP7 and COL1A1 (By similarity)	Also a hit in p.Phe508del-CFTR

## Sheet: 6E.F508del-R1070W-CFTR activatr
Dataset S6E - Genes confirmed in the classification screen
Genes targeted by selective p.Phe508del-p.Arg1070Trp-CFTR-activating siRNAs
Uniprot	Ensembl ID (v. 92)	siRNA ID	HGNC symbol	Average traffic score	Average PM score	Gene name	Function	Observations
P50150	ENSG00000168243	s5909	GNG4	1.415	2.831	G protein subunit gamma 4	Guanine nucleotide-binding proteins (G proteins) are involved as a modulator or transducer in various transmembrane signaling systems. The beta and gamma chains are required for the GTPase activity, for replacement of GDP by GTP, and for G protein- effector interaction
Q9H116	ENSG00000125812	s34715	GZF1	1.995	2.345	GDNF inducible zinc finger protein 1	Transcriptional repressor. Binds the GZF1 responsive element (GRE) (consensus: 5'-TGCGCN[TG][CA]TATA-3'). May be regulating VSX2/HOX10 expression
P61923	ENSG00000111481	s22428	COPZ1	1.641	2.288	Coatomer protein complex subunit zeta 1	Coatomer protein complex, subunit zeta 1; The coatomer is a cytosolic protein complex that binds to dilysine motifs and reversibly associates with Golgi non- clathrin-coated vesicles, which further mediate biosynthetic protein transport from the ER, via the Golgi up to the trans Golgi network. Coatomer complex is required for budding from Golgi membranes, and is essential for the retrograde Golgi…	Control gene
Q86TA1	ENSG00000120162	s36400	MOB3B	1.505	2.001	MOB kinase activator 3B	May regulate the activity of kinases
O43186	ENSG00000105392	s3534	CRX	1.481	1.803	cone-rod homeobox	Transcription factor that binds and transactivates the sequence 5'-TAATC[CA]-3' which is found upstream of several photoreceptor-specific genes, including the opsin genes. Acts synergistically with other transcription factors, such as NRL, RORB and RAX, to regulate photoreceptor cell-specific gene transcription. Essential for the maintenance of mammalian photoreceptors
Q16854	ENSG00000114956	s4073	DGUOK	0.789	1.534	deoxyguanosine kinase	Required for the phosphorylation of several deoxyribonucleosides and certain nucleoside analogs widely employed as antiviral and chemotherapeutic agents
Q8TEW0	ENSG00000148498	s32126	PARD3	2.154	1.5	par-3 family cell polarity regulator	Adapter protein involved in asymmetrical cell division and cell polarization processes. Seems to play a central role in the formation of epithelial tight junctions. Targets the phosphatase PTEN to cell junctions. Involved in Schwann cell peripheral myelination (By similarity). Association with PARD6B may prevent the interaction of PARD3 with F11R/JAM1, thereby preventing tight junction assembly. …
O14530	ENSG00000115514	s19858	TXNDC9	0.634	1.401	thioredoxin domain containing 9	Significantly diminishes the chaperonin TCP1 complex ATPase activity, thus negatively impacts protein folding, including that of actin or tubulin
P53618	ENSG00000129083	s3371	COPB1	0.84	1.382	coatomer protein complex subunit beta 1	The coatomer is a cytosolic protein complex that binds to dilysine motifs and reversibly associates with Golgi non- clathrin-coated vesicles, which further mediate biosynthetic protein transport from the ER, via the Golgi up to the trans Golgi network. Coatomer complex is required for budding from Golgi membranes, and is essential for the retrograde Golgi-to-ER transport of dilysine-tagged protei…	Control gene
P47985	ENSG00000169021	s14705	UQCRFS1	-1.242	1.374	ubiquinol-cytochrome c reductase, Rieske iron-sulfur polypeptide 1	Component of the ubiquinol-cytochrome c reductase complex (complex III or cytochrome b-c1 complex), which is a respiratory chain that generates an electrochemical potential coupled to ATP synthesis
P31941	ENSG00000262156	s47220	APOBEC3A	1.558	1.333	apolipoprotein B mRNA editing enzyme catalytic subunit 3A	DNA deaminase (cytidine deaminase) with restriction activity against viruses, foreign DNA and mobility of retrotransposons. Exhibits antiviral activity against adeno- associated virus (AAV) and human T-cell leukemia virus type 1 (HTLV-1) and may inhibit the mobility of LTR and non-LTR retrotransposons. Selectively targets single-stranded DNA and can deaminate both methylcytosine and cytosine in f…
P57789	ENSG00000100433	s28904	KCNK10	2.193	1.307	potassium two pore domain channel subfamily K member 10	Outward rectifying potassium channel. Produces rapidly activating and non-inactivating outward rectifier K(+) currents. Activated by arachidonic acid and other naturally occurring unsaturated free fatty acids
Q96Q04	ENSG00000142235	s41589	LMTK3	0.575	1.286	lemur tyrosine kinase 3	Protein kinase which phosphorylates ESR1 (in vitro) and protects it against proteasomal degradation. May also regulate ESR1 levels indirectly via a PKC-AKT-FOXO3 pathway where it decreases the activity of PKC and the phosphorylation of AKT, thereby increasing binding of transcriptional activator FOXO3 to the ESR1 promoter and increasing ESR1 transcription (PubMed:21602804). Involved in endocytic …
P49703	ENSG00000175906	s1559	ARL4D	4.2	1.215	ADP ribosylation factor like GTPase 4D	Small GTP-binding protein which cycles between an inactive GDP-bound and an active GTP-bound form, and the rate of cycling is regulated by guanine nucleotide exchange factors (GEF) and GTPase-activating proteins (GAP). GTP-binding protein that does not act as an allosteric activator of the cholera toxin catalytic subunit. Recruits CYTH1, CYTH2, CYTH3 and CYTH4 to the plasma membrane in GDP-bound …
Q7Z6W7	ENSG00000172404	s45423	DNAJB7	1.972	1.211	DnaJ heat shock protein family (Hsp40) member B7	Probably acts as a co-chaperone
O43781	ENSG00000143479	s16024	DYRK3	1.531	1.083	dual specificity tyrosine phosphorylation regulated kinase 3	Negative regulator of EPO-dependent erythropoiesis, may place an upper limit on red cell production during stress erythropoiesis. Inhibits cell death due to cytokine withdrawal in hematopoietic progenitor cells. May act by regulating CREB/CRE signaling
Q6ZV73	ENSG00000180263	s31504	FGD6	1.654	1.018	FYVE, RhoGEF and PH domain containing 6	May activate CDC42, a member of the Ras-like family of Rho- and Rac proteins, by exchanging bound GDP for free GTP. May play a role in regulating the actin cytoskeleton and cell shape (By similarity)
Q86YD5	ENSG00000179241	s44535	LDLRAD3	2.112	3.912	low density lipoprotein receptor class A domain containing 3	May influence APP processing, resulting in a decrease in sAPP-alpha production and increased amyloidogenic P3 peptide production	Also a hit in p.Phe508del-CFTR
Q9Y4X3	ENSG00000213927	s21303	CCL27	4.277	3.107	C-C motif chemokine ligand 27	Chemotactic factor that attracts skin-associated memory T-lymphocytes. May play a role in mediating homing of lymphocytes to cutaneous sites. Binds to CCR10	Also a hit in p.Phe508del-CFTR
Q9NRZ9	ENSG00000119969	s6505	HELLS	1.012	2.338	helicase, lymphoid specific	Plays an essential role in normal development and survival. Involved in regulation of the expansion or survival of lymphoid cells. Required for de novo or maintenance DNA methylation. May control silencing of the imprinted CDKN1C gene through DNA methylation. May play a role in formation and organization of heterochromatin, implying a functional role in the regulation of transcription and mitosis…	Also a hit in p.Phe508del-CFTR
Q96CW9	ENSG00000196358	s39208	NTNG2	1.986	2.152	netrin G2	Involved in controlling patterning and neuronal circuit formation at the laminar, cellular, subcellular and synaptic levels. Promotes neurite outgrowth of both axons and dendrites	Also a hit in p.Phe508del-CFTR
Q15928	ENSG00000131127	s15187	ZNF141	1.917	1.52	zinc finger protein 141	May be involved in transcriptional regulation as a repressor. Plays a role in limb development	Also a hit in p.Phe508del-CFTR

## Sheet: 6F.DD-AA-CFTR activators
Dataset S6F - Genes confirmed in the classification screen
Genes targeted by selective DD/AA-CFTR-activating siRNAs
Uniprot	Ensembl ID (v. 92)	siRNA ID	HGNC symbol	Average traffic score	Average PM score	Gene name	Function	Observations
Q5SXM1	ENSG00000181450	s50552	ZNF678	3.472	3.152	zinc finger protein 678	May be involved in transcriptional regulation
P50150	ENSG00000168243	s5910	GNG4	2.115	2.051	G protein subunit gamma 4	Guanine nucleotide-binding proteins (G proteins) are involved as a modulator or transducer in various transmembrane signaling systems. The beta and gamma chains are required for the GTPase activity, for replacement of GDP by GTP, and for G protein- effector interaction
P21917	ENSG00000069696	s4290	DRD4	1.52	2.044	dopamine receptor D4
P06400	ENSG00000139687	s523	RB1	1.855	1.999	RB transcriptional corepressor 1	Key regulator of entry into cell division that acts as a tumor suppressor. Promotes G0-G1 transition when phosphorylated by CDK3/cyclin-C. Acts as a transcription repressor of E2F1 target genes. The underphosphorylated, active form of RB1 interacts with E2F1 and represses its transcription activity, leading to cell cycle arrest. Directly involved in heterochromatin formation by maintaining overal…
Q99640	ENSG00000127564	s194985	PKMYT1	2.561	1.987	protein kinase, membrane associated tyrosine/threonine 1	Acts as a negative regulator of entry into mitosis (G2 to M transition) by phosphorylation of the CDK1 kinase specifically when CDK1 is complexed to cyclins. Mediates phosphorylation of CDK1 predominantly on 'Thr-14'. Also involved in Golgi fragmentation. May be involved in phosphorylation of CDK1 on 'Tyr-15' to a lesser degree, however tyrosine kinase activity is unclear and may be indirect. May…
Q8TF47	ENSG00000184939	s44826	ZFP90	2.082	1.815	ZFP90 zinc finger protein	May function as a repressor or silencer protein, and most likely exerts its repressing activity upon zinc-dependent binding to DNA. May be involved in proper spermatogenesis by repressing the expression of genes unnecessary or incompatible with the maintenance of a haploid cell state. Isoform 2 acts as a bridge between FOXP3 and the corepressor TRIM28, and is required for the transcriptional repr…
Q9H116	ENSG00000125812	s34714	GZF1	3	1.648	GDNF inducible zinc finger protein 1	Transcriptional repressor. Binds the GZF1 responsive element (GRE) (consensus: 5'-TGCGCN[TG][CA]TATA-3'). May be regulating VSX2/HOX10 expression
Q9NYZ2	ENSG00000147454	s27925	SLC25A37	2.17	1.614	solute carrier family 25 member 37	Mitochondrial iron transporter that specifically mediates iron uptake in developing erythroid cells, thereby playing an essential role in heme biosynthesis. The iron delivered into the mitochondria, presumably as Fe(2+), is then probably delivered to ferrochelatase to catalyze Fe(2+) incorporation into protoprophyrin IX to make heme (By similarity)
O60658	ENSG00000073417	s10221	PDE8A	1.617	1.561	phosphodiesterase 8A	Hydrolyzes the second messenger cAMP, which is a key regulator of many important physiological processes. May be involved in maintaining basal levels of the cyclic nucleotide and/or in the cAMP regulation of germ cell development
P49759	ENSG00000013441	s3162	CLK1	1.435	1.557	CDC like kinase 1	Dual specificity kinase acting on both serine/threonine and tyrosine-containing substrates. Phosphorylates serine- and arginine-rich (SR) proteins of the spliceosomal complex and may be a constituent of a network of regulatory mechanisms that enable SR proteins to control RNA splicing. Phosphorylates: SRSF1, SRSF3 and PTPN1. Regulates the alternative splicing of tissue factor (F3) pre-mRNA in end…
Q9BXX0	ENSG00000132205	s38406	EMILIN2	1.956	1.523	elastin microfibril interfacer 2	May be responsible for anchoring smooth muscle cells to elastic fibers, and may be involved not only in the formation of the elastic fiber, but also in the processes that regulate vessel assembly. Has cell adhesive capacity
Q9UQQ1	ENSG00000168060	s223063	NAALADL1	1.629	1.502	N-acetylated alpha-linked acidic dipeptidase like 1	NAALADase-like activity unknown. Has no NAAG hydrolyzing activity. Exhibits a dipeptidyl-peptidase IV type activity. In vitro, cleaves Gly-Pro-AMC (By similarity)
Q86W56	ENSG00000227345	s16157	PARG	0.914	1.473	poly(ADP-ribose) glycohydrolase	Poly(ADP-ribose) synthesized after DNA damage is only present transiently and is rapidly degraded by poly(ADP-ribose) glycohydrolase. PARG acts both as an endo- and exoglycosidase, releasing PAR of different length as well as ADP-ribose monomers. Required for retinoid acid-dependent gene transactivation, probably by dePARsylating histone demethylase KDM4D, allowing chromatin derepression at RAR-d…
Q08830	ENSG00000104760	s5184	FGL1	2.117	1.453	fibrinogen like 1	Has hepatocyte mitogenic activity
Q16816	ENSG00000164776	s10449	PHKG1	1.435	1.428	phosphorylase kinase catalytic subunit gamma 1	Catalytic subunit of the phosphorylase b kinase (PHK), which mediates the neural and hormonal regulation of glycogen breakdown (glycogenolysis) by phosphorylating and thereby activating glycogen phosphorylase. In vitro, phosphorylates PYGM, TNNI3, MAPT/TAU, GAP43 and NRGN/RC3 (By similarity)
Q92974	ENSG00000116584	s17545	ARHGEF2	1.477	1.39	Rho/Rac guanine nucleotide exchange factor 2	Activates Rho-GTPases by promoting the exchange of GDP for GTP. May be involved in epithelial barrier permeability, cell motility and polarization, dendritic spine morphology, antigen presentation, leukemic cell differentiation, cell cycle regulation, innate immune response, and cancer. Binds Rac-GTPases, but does not seem to promote nucleotide exchange activity toward Rac-GTPases, which was uniq…
P43268	ENSG00000175832	s4861	ETV4	1.384	1.36	ETS variant 4	Transcriptional activator that binds to the enhancer of the adenovirus E1A gene; the core-binding sequence is 5'[AC]GGA[AT]GT-3'
Q96MT3	ENSG00000139174	s44613	PRICKLE1	1.865	1.311	prickle planar cell polarity protein 1	Involved in the planar cell polarity pathway that controls convergent extension during gastrulation and neural tube closure. Convergent extension is a complex morphogenetic process during which cells elongate, move mediolaterally, and intercalate between neighboring cells, leading to convergence toward the mediolateral axis and extension along the anteroposterior axis. Necessary for nuclear local…
P31751	ENSG00000105221	s1215	AKT2	1.213	1.305	AKT serine/threonine kinase 2	AKT2 is one of 3 closely related serine/threonine- protein kinases (AKT1, AKT2 and AKT3) called the AKT kinase, and which regulate many processes including metabolism, proliferation, cell survival, growth and angiogenesis. This is mediated through serine and/or threonine phosphorylation of a range of downstream substrates. Over 100 substrate candidates have been reported so far, but for most of t…
Q12913	ENSG00000149177	s230208	PTPRJ	1.346	1.3	protein tyrosine phosphatase, receptor type J	Tyrosine phosphatase which dephosphorylates or contributes to the dephosphorylation of CTNND1, FLT3, PDGFRB, MET, RET (variant MEN2A), KDR, LYN, SRC, MAPK1, MAPK3, EGFR, TJP1, OCLN, PIK3R1 and PIK3R2. Plays a role in cell adhesion, migration, proliferation and differentiation. Involved in vascular development. Regulator of macrophage adhesion and spreading. Positively affects cell-matrix adhesion…
P21918	ENSG00000169676	s4292	DRD5	1.89	1.262	dopamine receptor D5	Dopamine receptor whose activity is mediated by G proteins which activate adenylyl cyclase
Q9H361	ENSG00000151846	s9985	PABPC3	0.987	1.252	poly(A) binding protein cytoplasmic 3	Binds the poly(A) tail of mRNA. May be involved in cytoplasmic regulatory processes of mRNA metabolism. Binds poly(A) with a slightly lower affinity as compared to PABPC1
Q96Q04	ENSG00000142235	s41588	LMTK3	0.917	1.175	lemur tyrosine kinase 3	Protein kinase which phosphorylates ESR1 (in vitro) and protects it against proteasomal degradation. May also regulate ESR1 levels indirectly via a PKC-AKT-FOXO3 pathway where it decreases the activity of PKC and the phosphorylation of AKT, thereby increasing binding of transcriptional activator FOXO3 to the ESR1 promoter and increasing ESR1 transcription (PubMed:21602804). Involved in endocytic …
Q8N108	ENSG00000198160	s33645	MIER1	0.851	1.17	MIER1 transcriptional regulator	Transcriptional repressor regulating the expression of a number of genes including SP1 target genes. Probably functions through recruitment of HDAC1 a histone deacetylase involved in chromatin silencing
O95817	ENSG00000151929	s18290	BAG3	0.836	1.148	BCL2 associated athanogene 3	Inhibits the chaperone activity of HSP70/HSC70 by promoting substrate release. Has anti-apoptotic activity
O95178	ENSG00000090266	s224101	NDUFB2	1.499	1.129	NADH:ubiquinone oxidoreductase subunit B2	Accessory subunit of the mitochondrial membrane respiratory chain NADH dehydrogenase (Complex I), that is believed not to be involved in catalysis. Complex I functions in the transfer of electrons from NADH to the respiratory chain. The immediate electron acceptor for the enzyme is believed to be ubiquinone
P04275	ENSG00000110799	s14834	VWF	1.486	1.116	von Willebrand factor	Important in the maintenance of hemostasis, it promotes adhesion of platelets to the sites of vascular injury by forming a molecular bridge between sub-endothelial collagen matrix and platelet-surface receptor complex GPIb-IX-V. Also acts as a chaperone for coagulation factor VIII, delivering it to the site of injury, stabilizing its heterodimeric structure and protecting it from premature cleara…
Q9H2J7	ENSG00000072041	s30209	SLC6A15	1.539	1.06	solute carrier family 6 member 15	Functions as a sodium-dependent neutral amino acid transporter. Exhibits preference for the branched-chain amino acids, particularly leucine, valine and isoleucine and methionine. Mediates the saturable, pH-sensitive and electrogenic cotransport of proline and sodium ions with a stoichiometry of 1:1. May have a role as transporter for neurotransmitter precursors into neurons. In contrast to other…
P31941	ENSG00000262156	s47220	APOBEC3A	1.352	1.059	apolipoprotein B mRNA editing enzyme catalytic subunit 3A	DNA deaminase (cytidine deaminase) with restriction activity against viruses, foreign DNA and mobility of retrotransposons. Exhibits antiviral activity against adeno- associated virus (AAV) and human T-cell leukemia virus type 1 (HTLV-1) and may inhibit the mobility of LTR and non-LTR retrotransposons. Selectively targets single-stranded DNA and can deaminate both methylcytosine and cytosine in f…
P60900	ENSG00000100902	s627	PSMA6	0.618	1.056	proteasome subunit alpha 6	The proteasome is a multicatalytic proteinase complex which is characterized by its ability to cleave peptides with Arg, Phe, Tyr, Leu, and Glu adjacent to the leaving group at neutral or slightly basic pH. The proteasome has an ATP-dependent proteolytic activity
P54253	ENSG00000124788	s12489	ATXN1	0.824	1.054	ataxin 1	Chromatin-binding factor that repress Notch signaling in the absence of Notch intracellular domain by acting as a CBF1 corepressor. Binds to the HEY promoter and might assist, along with NCOR2, RBPJ-mediated repression. Binds RNA in vitro. May be involved in RNA metabolism
Q16787	ENSG00000053747	s8059	LAMA3	0.469	1.032	laminin subunit alpha 3	Binding to cells via a high affinity receptor, laminin is thought to mediate the attachment, migration and organization of cells into tissues during embryonic development by interacting with other extracellular matrix components
Q5TKA1	ENSG00000183814	s223807	LIN9	1.718	1.966	lin-9 DREAM MuvB core complex component	Acts as a tumor suppressor. Inhibits DNA synthesis. Its ability to inhibit oncogenic transformation is mediated through its association with RB1. Plays a role in the expression of genes required for the G1/S transition	Also a hit in p.Phe508del-CFTR
Q15928	ENSG00000131127	s15187	ZNF141	1.183	1.662	zinc finger protein 141	May be involved in transcriptional regulation as a repressor. Plays a role in limb development	Also a hit in p.Phe508del-CFTR
Q96CW9	ENSG00000196358	s39208	NTNG2	0.554	1.594	netrin G2	Involved in controlling patterning and neuronal circuit formation at the laminar, cellular, subcellular and synaptic levels. Promotes neurite outgrowth of both axons and dendrites	Also a hit in p.Phe508del-CFTR
O00192	ENSG00000099889	s1655	ARVCF	1.903	1.263	ARVCF, delta catenin family member	Involved in protein-protein interactions at adherens junctions	Also a hit in p.Phe508del-CFTR
O94762	ENSG00000108469	s17989	RECQL5	1.428	1.07	RecQ like helicase 5	Isoform beta is a DNA helicase that plays an important role in DNA replication, transcription and repair. Inhibits elongation of stalled transcripts at DNA damage sites by binding to the RNA polymerase II subunit POLR2A and blocking the TCEA1 binding site. Required for mitotic chromosome separation after cross-over events and cell cycle progress. Required for efficient DNA repair, including repai…	Also a hit in p.Phe508del-CFTR
Q5FVE4	ENSG00000130377	s37710	ACSBG2	0.128	1.051	acyl-CoA synthetase bubblegum family member 2	Mediates activation of long-chain fatty acids for both synthesis of cellular lipids, and degradation via beta-oxidation. Able to activate long-chain fatty acids. Also able to activate very long-chain fatty acids; however, the relevance of such activity is unclear in vivo. Has increased ability to activate oleic and linoleic acid. May play a role in spermatogenesis	Also a hit in p.Phe508del-CFTR
